# Supplementary material for: Genetic architecture underlying the expression of eight α-amylase trypsin inhibitors
Source: Theor Appl Genet. 2021 Jul 10;134(10):3427–41. doi: 10.1007/s00122-021-03906-y (PMC8440294; doi:10.1007/s00122-021-03906-y)
Supplement: Supplementary file 6 — Supplementary file6 (XLSX 152 KB) [file 122_2021_3906_MOESM6_ESM.xlsx]

## Sheet: Feuil1
Trait	Chr.	start	end	Gene.ID	Blast.Hit.Accession	Human.Readable.Description	Pfam.IDs..Description.	Interpro.IDs..Description.	GO.IDs..Description..via.Interpro	Pfam.IDs	Interpro.IDs	GO.IDs.via.Interpro
ATI_0.28	chr6B	2060823	2061599	TraesCS6B01G002600.1	tr|A0A0D3FPX8|A0A0D3FPX8_9ORYZ	DNA topoisomerase	PF06839: GRF zinc finger	IPR010666: Zinc finger, GRF-type	GO:0008270 MF: zinc ion binding	PF06839	IPR010666	GO:0008270
ATI_0.28	chr6B	2072182	2074940	TraesCS6B01G002700.1	sp|P93194|RPK1_IPONI	Receptor-like protein kinase	PF13947: Wall-associated receptor kinase galacturonan-binding; PF07645: Calcium-binding EGF domain; PF07714: Protein tyrosine kinase	IPR000152: EGF-type aspartate/asparagine hydroxylation site; IPR000719: Protein kinase domain; IPR000742: EGF-like domain; IPR001245: Serine-threonine/tyrosine-protein kinase, catalytic domain; IPR001881: EGF-like calcium-binding domain; IPR008271: Serine/threonine-protein kinase, active site; IPR011009: Protein kinase-like domain; IPR018097: EGF-like calcium-binding, conserved site; IPR025287: W…	GO:0004672 MF: protein kinase activity;GO:0005509 MF: calcium ion binding;GO:0005515 MF: protein binding;GO:0005524 MF: ATP binding;GO:0006468 BP: protein phosphorylation;GO:0030247 MF: polysaccharide binding	PF13947; PF07645; PF07714	IPR000152; IPR000719; IPR000742; IPR001245; IPR001881; IPR008271; IPR011009; IPR018097; IPR025287	GO:0004672; GO:0005509; GO:0005515; GO:0005524; GO:0006468; GO:0030247
ATI_0.28	chr6B	2167279	2169113	TraesCS6B01G002800.1	tr|A0A0B0M609|A0A0B0M609_GOSAR	Translationally-controlled tumor	PF00838: Translationally controlled tumour protein	IPR011057: Mss4-like; IPR018103: Translationally controlled tumour protein, conserved site; IPR018105: Translationally controlled tumour protein; IPR034737: Translationally controlled tumor protein (TCTP) domain		PF00838	IPR011057; IPR018103; IPR018105; IPR034737
ATI_0.28	chr6B	2255419	2256214	TraesCS6B01G002900.1	tr|A0A061QL18|A0A061QL18_9CHLO	Lipoxygenase homology domain-containing protein 1	PF01477: PLAT/LH2 domain	IPR001024: PLAT/LH2 domain	GO:0005515 MF: protein binding	PF01477	IPR001024	GO:0005515
ATI_0.19	chr1B	1808491	1812005	TraesCS1B01G002500.1	tr|A0A0U2S1S8|A0A0U2S1S8_ORYSA	NBS-LRR-like resistance protein	PF00931: NB-ARC domain	IPR002182: NB-ARC; IPR011991: Winged helix-turn-helix DNA-binding domain; IPR027417: P-loop containing nucleoside triphosphate hydrolase; IPR032675: Leucine-rich repeat domain, L domain-like	GO:0043531 MF: ADP binding	PF00931	IPR002182; IPR011991; IPR027417; IPR032675	GO:0043531
ATI_0.19	chr1B	1818420	1819343	TraesCS1B01G002600.1	tr|A0A061FY57|A0A061FY57_THECC	Leucine-rich repeat receptor-like protein kinase family protein, putative	PF13855: Leucine rich repeat	IPR001611: Leucine-rich repeat; IPR003591: Leucine-rich repeat, typical subtype; IPR032675: Leucine-rich repeat domain, L domain-like	GO:0005515 MF: protein binding	PF13855	IPR001611; IPR003591; IPR032675	GO:0005515
ATI_0.19	chr1B	1826151	1829429	TraesCS1B01G002700.1	AT2G33170.2	Leucine-rich repeat receptor-like protein kinase family protein	PF08263: Leucine rich repeat N-terminal domain; PF13516: Leucine Rich repeat; PF00560: Leucine Rich Repeat	IPR001611: Leucine-rich repeat; IPR003591: Leucine-rich repeat, typical subtype; IPR013210: Leucine-rich repeat-containing N-terminal, plant-type; IPR032675: Leucine-rich repeat domain, L domain-like	GO:0005515 MF: protein binding	PF08263; PF13516; PF00560	IPR001611; IPR003591; IPR013210; IPR032675	GO:0005515
ATI_0.19	chr1B	1843732	1848926	TraesCS1B01G002800.1	AT5G44870.2	Disease resistance protein (TIR-NBS-LRR class) family	PF00931: NB-ARC domain	IPR002182: NB-ARC; IPR011991: Winged helix-turn-helix DNA-binding domain; IPR027417: P-loop containing nucleoside triphosphate hydrolase; IPR032675: Leucine-rich repeat domain, L domain-like	GO:0043531 MF: ADP binding	PF00931	IPR002182; IPR011991; IPR027417; IPR032675	GO:0043531
ATI_0.19	chr1B	1939252	1943062	TraesCS1B01G002900.1	tr|M8BHW2|M8BHW2_AEGTA	Disease resistance protein RPP13	PF00931: NB-ARC domain	IPR002182: NB-ARC; IPR011991: Winged helix-turn-helix DNA-binding domain; IPR027417: P-loop containing nucleoside triphosphate hydrolase; IPR032675: Leucine-rich repeat domain, L domain-like	GO:0043531 MF: ADP binding	PF00931	IPR002182; IPR011991; IPR027417; IPR032675	GO:0043531
ATI_0.19	chr1B	1939252	1943062	TraesCS1B01G002900.2	tr|A0A0U2S1S8|A0A0U2S1S8_ORYSA	NBS-LRR-like resistance protein	PF00931: NB-ARC domain	IPR002182: NB-ARC; IPR011991: Winged helix-turn-helix DNA-binding domain; IPR027417: P-loop containing nucleoside triphosphate hydrolase; IPR032675: Leucine-rich repeat domain, L domain-like	GO:0043531 MF: ADP binding	PF00931	IPR002182; IPR011991; IPR027417; IPR032675	GO:0043531
ATI_0.19	chr1B	1940442	1943062	TraesCS1B01G002900.3	AT5G41550.1	Disease resistance protein (TIR-NBS-LRR class) family	PF00931: NB-ARC domain	IPR002182: NB-ARC; IPR011991: Winged helix-turn-helix DNA-binding domain; IPR027417: P-loop containing nucleoside triphosphate hydrolase; IPR032675: Leucine-rich repeat domain, L domain-like	GO:0043531 MF: ADP binding	PF00931	IPR002182; IPR011991; IPR027417; IPR032675	GO:0043531
ATI_0.19	chr1B	1969181	1972975	TraesCS1B01G003000.1	AT3G44400.5	Disease resistance protein (TIR-NBS-LRR class) family	PF00931: NB-ARC domain	IPR002182: NB-ARC; IPR011991: Winged helix-turn-helix DNA-binding domain; IPR032675: Leucine-rich repeat domain, L domain-like	GO:0043531 MF: ADP binding	PF00931	IPR002182; IPR011991; IPR032675	GO:0043531
ATI_0.19	chr3B	706027015	706029148	TraesCS3B01G463200.1	AT1G67390.1	F-box family protein	PF00646: F-box domain; PF08387: FBD	IPR001810: F-box domain; IPR006566: FBD domain; IPR032675: Leucine-rich repeat domain, L domain-like	GO:0005515 MF: protein binding	TE?	PF00646; PF08387	IPR001810; IPR006566; IPR032675	GO:0005515
ATI_0.19	chr3B	706182610	706185491	TraesCS3B01G463300.1	AT1G67390.1	F-box family protein	PF00646: F-box domain; PF08387: FBD	IPR001810: F-box domain; IPR006566: FBD domain; IPR032675: Leucine-rich repeat domain, L domain-like	GO:0005515 MF: protein binding	TE?	PF00646; PF08387	IPR001810; IPR006566; IPR032675	GO:0005515
ATI_0.19	chr3B	706189153	706192294	TraesCS3B01G463400.1	tr|Q5JJJ9|Q5JJJ9_ORYSJ	CBS domain containing protein-like	PF00571: CBS domain	IPR000644: CBS domain		G	PF00571	IPR000644
ATI_0.19	chr3B	706347105	706347603	TraesCS3B01G463500.1	AT5G45570.2	Ulp1 protease family protein				G
ATI_0.19	chr3B	706527299	706529081	TraesCS3B01G463600.1	tr|Q6ZL91|Q6ZL91_ORYSJ	F-box domain containing protein-like				TE?
ATI_0.19	chr3B	706754660	706756592	TraesCS3B01G463700.1	AT1G67390.1	F-box family protein	PF00646: F-box domain; PF08387: FBD	IPR001810: F-box domain; IPR006566: FBD domain; IPR032675: Leucine-rich repeat domain, L domain-like	GO:0005515 MF: protein binding	TE?	PF00646; PF08387	IPR001810; IPR006566; IPR032675	GO:0005515
ATI_0.19	chr3B	706757218	706760520	TraesCS3B01G463800.1	tr|B6SWR6|B6SWR6_MAIZE	CBS domain containing protein	PF00571: CBS domain	IPR000644: CBS domain		G	PF00571	IPR000644
ATI_0.19	chr3B	706920803	706921306	TraesCS3B01G463900.1	tr|B9SKV5|B9SKV5_RICCO	Cinnamoyl-CoA reductase, putative		IPR016040: NAD(P)-binding domain		G		IPR016040
ATI_0.19	chr3B	707044126	707054421	TraesCS3B01G464000.1	AT4G08850.2	Leucine-rich repeat receptor-like protein kinase family protein	PF13516: Leucine Rich repeat; PF00560: Leucine Rich Repeat	IPR001611: Leucine-rich repeat; IPR032675: Leucine-rich repeat domain, L domain-like	GO:0005515 MF: protein binding	G	PF13516; PF00560	IPR001611; IPR032675	GO:0005515
ATI_0.19	chr3B	707121301	707123095	TraesCS3B01G464100.1	tr|A0A077RY15|A0A077RY15_WHEAT	Glycosyltransferase	PF03407: Nucleotide-diphospho-sugar transferase	IPR005069: Nucleotide-diphospho-sugar transferase; IPR029044: Nucleotide-diphospho-sugar transferases		G	PF03407	IPR005069; IPR029044
ATI_0.19	chr3B	707127500	707129125	TraesCS3B01G464200.1	tr|A0A1D5WNS1|A0A1D5WNS1_WHEAT	Glycosyltransferase	PF03407: Nucleotide-diphospho-sugar transferase	IPR005069: Nucleotide-diphospho-sugar transferase		G	PF03407	IPR005069
ATI_0.19	chr3B	707152594	707161804	TraesCS3B01G464300.1	tr|A0A0J8B8I8|A0A0J8B8I8_BETVU	DNA topoisomerase				G
ATI_0.19	chr3B	707240579	707242167	TraesCS3B01G464400.1	tr|A0A1D5WNS1|A0A1D5WNS1_WHEAT	Glycosyltransferase	PF03407: Nucleotide-diphospho-sugar transferase	IPR005069: Nucleotide-diphospho-sugar transferase		G	PF03407	IPR005069
ATI_0.19	chr3B	707240579	707242167	TraesCS3B01G464400.2	tr|A0A1D5WNS1|A0A1D5WNS1_WHEAT	Glycosyltransferase	PF03407: Nucleotide-diphospho-sugar transferase	IPR005069: Nucleotide-diphospho-sugar transferase		G	PF03407	IPR005069
ATI_0.19	chr3B	707247051	707252208	TraesCS3B01G464500.1	tr|Q8H5K6|Q8H5K6_ORYSJ	NBS-LRR-like protein		IPR027417: P-loop containing nucleoside triphosphate hydrolase		G		IPR027417
ATI_0.19	chr3B	707412109	707414986	TraesCS3B01G464600.1	AT5G48410.4	glutamate receptor 1.3				G
ATI_0.19	chr3B	707415681	707418229	TraesCS3B01G464700.1	tr|A0A1D5VX33|A0A1D5VX33_WHEAT	Transcription and mRNA export factor SUS1	PF10163: Transcription factor e(y)2	IPR018783: Transcription factor, enhancer of yellow 2	GO:0000124 CC: SAGA complex;GO:0003713 MF: transcription coactivator activity;GO:0005643 CC: nuclear pore;GO:0006406 BP: mRNA export from nucleus;GO:0045893 BP: positive regulation of transcription, DNA-templated	G	PF10163	IPR018783	GO:0000124; GO:0003713; GO:0005643; GO:0006406; GO:0045893
ATI_0.19	chr3B	707572082	707573461	TraesCS3B01G464800.1	AT1G57790.1	F-box family protein	PF00646: F-box domain	IPR001810: F-box domain	GO:0005515 MF: protein binding	TE?	PF00646	IPR001810	GO:0005515
ATI_0.19	chr3B	708021669	708024734	TraesCS3B01G464900.1	tr|A0A199UUL6|A0A199UUL6_ANACO	4-sulfomuconolactone hydrolase	PF04909: Amidohydrolase	IPR006680: Amidohydrolase-related; IPR032466: Metal-dependent hydrolase	GO:0016787 MF: hydrolase activity	G	PF04909	IPR006680; IPR032466	GO:0016787
ATI_0.19	chr3B	708176757	708179973	TraesCS3B01G465000.1	tr|A0A199UUL6|A0A199UUL6_ANACO	4-sulfomuconolactone hydrolase	PF04909: Amidohydrolase	IPR006680: Amidohydrolase-related; IPR032466: Metal-dependent hydrolase	GO:0016787 MF: hydrolase activity	G	PF04909	IPR006680; IPR032466	GO:0016787
ATI_0.19	chr3B	708240498	708245333	TraesCS3B01G465100.1	tr|B9T3E4|B9T3E4_RICCO	Dynamin, putative	PF01031: Dynamin central region; PF02212: Dynamin GTPase effector domain	IPR000375: Dynamin central domain; IPR003130: Dynamin GTPase effector; IPR020850: GTPase effector domain	GO:0003924 MF: GTPase activity;GO:0005525 MF: GTP binding	G	PF01031; PF02212	IPR000375; IPR003130; IPR020850	GO:0003924; GO:0005525
ATI_0.19	chr3B	708240498	708247574	TraesCS3B01G465100.2	tr|B9T3E4|B9T3E4_RICCO	Dynamin, putative	PF00350: Dynamin family; PF01031: Dynamin central region; PF02212: Dynamin GTPase effector domain	IPR000375: Dynamin central domain; IPR001401: Dynamin, GTPase domain; IPR003130: Dynamin GTPase effector; IPR020850: GTPase effector domain; IPR022812: Dynamin superfamily; IPR027417: P-loop containing nucleoside triphosphate hydrolase; IPR030381: Dynamin-type guanine nucleotide-binding (G) domain	GO:0003924 MF: GTPase activity;GO:0005525 MF: GTP binding	G	PF00350; PF01031; PF02212	IPR000375; IPR001401; IPR003130; IPR020850; IPR022812; IPR027417; IPR030381	GO:0003924; GO:0005525
ATI_0.19	chr3B	708240498	708247549	TraesCS3B01G465100.3	tr|B9T3E4|B9T3E4_RICCO	Dynamin, putative	PF00350: Dynamin family; PF01031: Dynamin central region; PF02212: Dynamin GTPase effector domain	IPR000375: Dynamin central domain; IPR001401: Dynamin, GTPase domain; IPR003130: Dynamin GTPase effector; IPR019762: Dynamin, GTPase region, conserved site; IPR020850: GTPase effector domain; IPR022812: Dynamin superfamily; IPR027417: P-loop containing nucleoside triphosphate hydrolase; IPR030381: Dynamin-type guanine nucleotide-binding (G) domain	GO:0003924 MF: GTPase activity;GO:0005525 MF: GTP binding	G	PF00350; PF01031; PF02212	IPR000375; IPR001401; IPR003130; IPR019762; IPR020850; IPR022812; IPR027417; IPR030381	GO:0003924; GO:0005525
ATI_0.19	chr3B	708310081	708311462	TraesCS3B01G465200.1	tr|A0A1D5WNS1|A0A1D5WNS1_WHEAT	Glycosyltransferase	PF03407: Nucleotide-diphospho-sugar transferase	IPR005069: Nucleotide-diphospho-sugar transferase; IPR029044: Nucleotide-diphospho-sugar transferases		G	PF03407	IPR005069; IPR029044
ATI_0.19	chr3B	708361090	708363914	TraesCS3B01G465300.1	tr|A0A0D9V9M0|A0A0D9V9M0_9ORYZ	Glycosyltransferase	PF03407: Nucleotide-diphospho-sugar transferase	IPR005069: Nucleotide-diphospho-sugar transferase		G	PF03407	IPR005069
ATI_0.19	chr3B	708366076	708368049	TraesCS3B01G465400.1	tr|J3LUR8|J3LUR8_ORYBR	Glycosyltransferase	PF03407: Nucleotide-diphospho-sugar transferase	IPR005069: Nucleotide-diphospho-sugar transferase		G	PF03407	IPR005069
ATI_0.19	chr3B	708410039	708416962	TraesCS3B01G465500.1	tr|A0A1D5WNS1|A0A1D5WNS1_WHEAT	Glycosyltransferase	PF03407: Nucleotide-diphospho-sugar transferase	IPR005069: Nucleotide-diphospho-sugar transferase		G	PF03407	IPR005069
ATI_0.19	chr3B	708477880	708478943	TraesCS3B01G465600.1	tr|A0A077RY15|A0A077RY15_WHEAT	Glycosyltransferase	PF03407: Nucleotide-diphospho-sugar transferase	IPR005069: Nucleotide-diphospho-sugar transferase; IPR029044: Nucleotide-diphospho-sugar transferases		G	PF03407	IPR005069; IPR029044
ATI_0.19	chr3B	708487384	708491587	TraesCS3B01G465700.1	tr|A0A1D5WNS1|A0A1D5WNS1_WHEAT	Glycosyltransferase	PF03407: Nucleotide-diphospho-sugar transferase	IPR005069: Nucleotide-diphospho-sugar transferase		G	PF03407	IPR005069
ATI_0.19	chr3B	708492048	708494556	TraesCS3B01G465800.1	tr|Q941H9|Q941H9_TOBAC	RNA-binding protein	PF00076: RNA recognition motif. (a.k.a. RRM, RBD, or RNP domain)	IPR000504: RNA recognition motif domain	GO:0003676 MF: nucleic acid binding	G	PF00076	IPR000504	GO:0003676
ATI_0.19	chr3B	708503027	708504674	TraesCS3B01G465900.1	tr|A0A1E5ULN9|A0A1E5ULN9_9POAL	Glycosyltransferase	PF03407: Nucleotide-diphospho-sugar transferase	IPR005069: Nucleotide-diphospho-sugar transferase		G	PF03407	IPR005069
ATI_0.19	chr3B	708516550	708520943	TraesCS3B01G466000.1	AT3G50120.1	transmembrane protein, putative (DUF247)	PF03140: Plant protein of unknown function	IPR004158: Protein of unknown function DUF247, plant		G	PF03140	IPR004158
ATI_0.19	chr3B	708716902	708717699	TraesCS3B01G466100.1	AT2G03060.6	AGAMOUS-like 30				G
ATI_0.19	chr3B	708796676	708799162	TraesCS3B01G466200.1	AT3G16210.1	F-box family protein		IPR001810: F-box domain	GO:0005515 MF: protein binding	TE?		IPR001810	GO:0005515
ATI_0.19	chr3B	708910225	708912006	TraesCS3B01G466300.1	tr|A0A1E5ULN9|A0A1E5ULN9_9POAL	Glycosyltransferase	PF03407: Nucleotide-diphospho-sugar transferase	IPR005069: Nucleotide-diphospho-sugar transferase		G	PF03407	IPR005069
ATI_0.19	chr3B	708937625	708946965	TraesCS3B01G466400.1	tr|M7ZPD4|M7ZPD4_TRIUA	Mannosyl-oligosaccharide glucosidase	PF16923: Glycosyl hydrolase family 63 N-terminal domain; PF03200: Glycosyl hydrolase family 63 C-terminal domain	IPR008928: Six-hairpin glycosidase-like; IPR031335: Glycosyl hydrolase family 63, C-terminal; IPR031631: Glycosyl hydrolase family 63, N-terminal	GO:0003824 MF: catalytic activity	G	PF16923; PF03200	IPR008928; IPR031335; IPR031631	GO:0003824
ATI_0.19	chr3B	708937625	708946965	TraesCS3B01G466400.2	tr|M7ZPD4|M7ZPD4_TRIUA	Mannosyl-oligosaccharide glucosidase	PF16923: Glycosyl hydrolase family 63 N-terminal domain; PF03200: Glycosyl hydrolase family 63 C-terminal domain	IPR008928: Six-hairpin glycosidase-like; IPR031335: Glycosyl hydrolase family 63, C-terminal; IPR031631: Glycosyl hydrolase family 63, N-terminal	GO:0003824 MF: catalytic activity	G	PF16923; PF03200	IPR008928; IPR031335; IPR031631	GO:0003824
ATI_0.19	chr3B	708937625	708946965	TraesCS3B01G466400.3	tr|M7ZPD4|M7ZPD4_TRIUA	Mannosyl-oligosaccharide glucosidase	PF16923: Glycosyl hydrolase family 63 N-terminal domain; PF03200: Glycosyl hydrolase family 63 C-terminal domain	IPR008928: Six-hairpin glycosidase-like; IPR031335: Glycosyl hydrolase family 63, C-terminal; IPR031631: Glycosyl hydrolase family 63, N-terminal	GO:0003824 MF: catalytic activity	G	PF16923; PF03200	IPR008928; IPR031335; IPR031631	GO:0003824
ATI_0.19	chr3B	708950557	708953831	TraesCS3B01G466500.1	tr|B6UFM1|B6UFM1_MAIZE	Exostosin-like	PF03016: Exostosin family	IPR004263: Exostosin-like		G	PF03016	IPR004263
ATI_0.19	chr3B	708954726	708954836	TraesCS3B01G466600.1	AT1G16820.1	vacuolar ATP synthase catalytic subunit-related / V-ATPase-related / vacuolar proton pump-like protein				G
ATI_0.19	chr3B	709269639	709269749	TraesCS3B01G466700.1	AT1G16820.1	vacuolar ATP synthase catalytic subunit-related / V-ATPase-related / vacuolar proton pump-like protein				G
ATI_0.19	chr3B	709272641	709273693	TraesCS3B01G466800.1	tr|A0A1E5WL82|A0A1E5WL82_9POAL	Transcription initiation factor IIB	PF08271: TFIIB zinc-binding; PF00382: Transcription factor TFIIB repeat	IPR000812: Transcription factor TFIIB; IPR013137: Zinc finger, TFIIB-type; IPR013150: Transcription factor TFIIB, cyclin-like domain; IPR013763: Cyclin-like	GO:0006355 BP: regulation of transcription, DNA-templated;GO:0017025 MF: TBP-class protein binding;GO:0070897 BP: DNA-templated transcriptional preinitiation complex assembly	G	PF08271; PF00382	IPR000812; IPR013137; IPR013150; IPR013763	GO:0006355; GO:0017025; GO:0070897
ATI_0.19	chr3B	709287230	709287538	TraesCS3B01G466900.1	tr|A0A1D5WGW1|A0A1D5WGW1_WHEAT	Sulfotransferase	PF00685: Sulfotransferase domain	IPR000863: Sulfotransferase domain; IPR027417: P-loop containing nucleoside triphosphate hydrolase	GO:0008146 MF: sulfotransferase activity	G	PF00685	IPR000863; IPR027417	GO:0008146
ATI_0.19	chr3B	709450140	709450784	TraesCS3B01G467000.1	tr|A0A077RZ91|A0A077RZ91_WHEAT	Sulfotransferase	PF00685: Sulfotransferase domain	IPR000863: Sulfotransferase domain; IPR027417: P-loop containing nucleoside triphosphate hydrolase	GO:0008146 MF: sulfotransferase activity	G	PF00685	IPR000863; IPR027417	GO:0008146
ATI_0.19	chr3B	709516952	709517590	TraesCS3B01G467100.1	tr|A0A077S6F2|A0A077S6F2_WHEAT	Sulfotransferase	PF00685: Sulfotransferase domain	IPR000863: Sulfotransferase domain; IPR027417: P-loop containing nucleoside triphosphate hydrolase	GO:0008146 MF: sulfotransferase activity	G	PF00685	IPR000863; IPR027417	GO:0008146
ATI_0.19	chr3B	709517961	709518236	TraesCS3B01G467200.1	tr|Q2HUI8|Q2HUI8_MEDTR	Ribonuclease H	PF13456: Reverse transcriptase-like			TE	PF13456
ATI_0.19	chr3B	710170536	710171692	TraesCS3B01G467300.1	tr|B9I5Y8|B9I5Y8_POPTR	Short-chain dehydrogenase/reductase family protein	PF13561: Enoyl-(Acyl carrier protein) reductase	IPR002347: Short-chain dehydrogenase/reductase SDR; IPR016040: NAD(P)-binding domain; IPR020904: Short-chain dehydrogenase/reductase, conserved site	GO:0016491 MF: oxidoreductase activity	G	PF13561	IPR002347; IPR016040; IPR020904	GO:0016491
ATI_0.19	chr3B	710388229	710392403	TraesCS3B01G467400.1	tr|B9SAQ1|B9SAQ1_RICCO	Beta-glucosidase, putative	PF00232: Glycosyl hydrolase family 1	IPR001360: Glycoside hydrolase family 1; IPR017853: Glycoside hydrolase superfamily; IPR033132: Glycosyl hydrolases family 1, N-terminal conserved site	GO:0004553 MF: hydrolase activity, hydrolyzing O-glycosyl compounds;GO:0005975 BP: carbohydrate metabolic process	G	PF00232	IPR001360; IPR017853; IPR033132	GO:0004553; GO:0005975
ATI_0.19	chr3B	710388229	710392403	TraesCS3B01G467400.2	tr|B9SAQ1|B9SAQ1_RICCO	Beta-glucosidase, putative	PF00232: Glycosyl hydrolase family 1	IPR001360: Glycoside hydrolase family 1; IPR017853: Glycoside hydrolase superfamily; IPR033132: Glycosyl hydrolases family 1, N-terminal conserved site	GO:0004553 MF: hydrolase activity, hydrolyzing O-glycosyl compounds;GO:0005975 BP: carbohydrate metabolic process	G	PF00232	IPR001360; IPR017853; IPR033132	GO:0004553; GO:0005975
ATI_0.19	chr3B	710581121	710585929	TraesCS3B01G467500.1	tr|B9RAG8|B9RAG8_RICCO	Exocyst complex component, putative	PF03081: Exo70 exocyst complex subunit	IPR004140: Exocyst complex component Exo70; IPR016159: Cullin repeat-like-containing domain	GO:0000145 CC: exocyst;GO:0006887 BP: exocytosis	G	PF03081	IPR004140; IPR016159	GO:0000145; GO:0006887
ATI_0.19	chr3B	710581776	710585859	TraesCS3B01G467500.2	tr|B9RAG8|B9RAG8_RICCO	Exocyst complex component, putative	PF03081: Exo70 exocyst complex subunit	IPR004140: Exocyst complex component Exo70; IPR016159: Cullin repeat-like-containing domain	GO:0000145 CC: exocyst;GO:0006887 BP: exocytosis	G	PF03081	IPR004140; IPR016159	GO:0000145; GO:0006887
ATI_0.19	chr3B	710586541	710588191	TraesCS3B01G467600.1	tr|A0A199VLU9|A0A199VLU9_ANACO	SNF1-related protein kinase regulatory subunit gamma-1	PF00571: CBS domain	IPR000644: CBS domain		G	PF00571	IPR000644
ATI_0.19	chr3B	710588678	710593351	TraesCS3B01G467700.1	tr|B6SZD1|B6SZD1_MAIZE	Mitochondrial import receptor subunit TOM20	PF06552: Plant specific mitochondrial import receptor subunit TOM20	IPR010547: Plant specific mitochondrial import receptor subunit TOM20; IPR011990: Tetratricopeptide-like helical domain	GO:0005515 MF: protein binding;GO:0005742 CC: mitochondrial outer membrane translocase complex;GO:0045040 BP: protein import into mitochondrial outer membrane	G	PF06552	IPR010547; IPR011990	GO:0005515; GO:0005742; GO:0045040
ATI_0.19	chr3B	710979301	710980311	TraesCS3B01G467800.1	tr|A0A151RV81|A0A151RV81_CAJCA	Transposon Ty3-I Gag-Pol polyprotein		IPR021109: Aspartic peptidase domain		TE		IPR021109
ATI_0.19	chr3B	711639938	711641829	TraesCS3B01G467900.1	tr|W0TR78|W0TR78_ACAMN	MYND type zinc finger protein	PF01753: MYND finger	IPR001810: F-box domain; IPR002893: Zinc finger, MYND-type	GO:0005515 MF: protein binding	TE?	PF01753	IPR001810; IPR002893	GO:0005515
ATI_0.19	chr3B	711883318	711884932	TraesCS3B01G468000.1	tr|W0TR78|W0TR78_ACAMN	MYND type zinc finger protein	PF01753: MYND finger	IPR001810: F-box domain; IPR002893: Zinc finger, MYND-type	GO:0005515 MF: protein binding	TE?	PF01753	IPR001810; IPR002893	GO:0005515
ATI_0.19	chr3B	712564031	712567605	TraesCS3B01G468100.1	tr|B9RAG8|B9RAG8_RICCO	Exocyst complex component, putative	PF03081: Exo70 exocyst complex subunit	IPR004140: Exocyst complex component Exo70; IPR014729: Rossmann-like alpha/beta/alpha sandwich fold; IPR016159: Cullin repeat-like-containing domain	GO:0000145 CC: exocyst;GO:0006887 BP: exocytosis	G	PF03081	IPR004140; IPR014729; IPR016159	GO:0000145; GO:0006887
ATI_0.19	chr3B	712568477	712573568	TraesCS3B01G468200.1	tr|A0A059Q2R4|A0A059Q2R4_9POAL	Disease resistance protein	PF00931: NB-ARC domain	IPR002182: NB-ARC; IPR011991: Winged helix-turn-helix DNA-binding domain; IPR027417: P-loop containing nucleoside triphosphate hydrolase; IPR032675: Leucine-rich repeat domain, L domain-like	GO:0043531 MF: ADP binding	G	PF00931	IPR002182; IPR011991; IPR027417; IPR032675	GO:0043531
ATI_0.19	chr3B	712753631	712755258	TraesCS3B01G468300.1	AT4G22190.1	serine/arginine repetitive matrix-like protein				G
ATI_0.19	chr3B	713320663	713324953	TraesCS3B01G468400.1	tr|A0A1B1MQB5|A0A1B1MQB5_MAIZE	Squamosa promoter binding-like protein	PF03110: SBP domain	IPR004333: Transcription factor, SBP-box	GO:0003677 MF: DNA binding;GO:0005634 CC: nucleus	G	PF03110	IPR004333	GO:0003677; GO:0005634
ATI_0.19	chr3B	809058690	809059142	TraesCS3B01G579600.1	AT1G56580.1	plant/protein (Protein of unknown function, DUF538)	PF04398: Protein of unknown function, DUF538	IPR007493: Protein of unknown function DUF538		PF04398	IPR007493
ATI_0.19	chr3B	809119144	809122766	TraesCS3B01G579700.1	tr|I0ZAK9|I0ZAK9_COCSC	Vesicle-associated membrane protein	PF13774: Regulated-SNARE-like domain; PF00957: Synaptobrevin	IPR001388: Synaptobrevin; IPR010908: Longin domain; IPR011012: Longin-like domain	GO:0006810 BP: transport;GO:0016021 CC: integral component of membrane;GO:0016192 BP: vesicle-mediated transport	PF13774; PF00957	IPR001388; IPR010908; IPR011012	GO:0006810; GO:0016021; GO:0016192
ATI_0.19	chr3B	809122711	809124371	TraesCS3B01G579800.1	AT5G61960.9	MEI2-like protein 1
ATI_0.19	chr3B	809175276	809177598	TraesCS3B01G579900.1	tr|M8BGQ5|M8BGQ5_AEGTA	Protein FAR1-RELATED SEQUENCE 3
ATI_0.19	chr3B	809233860	809234921	TraesCS3B01G580000.1	tr|N1R2Y0|N1R2Y0_AEGTA	Histidine decarboxylase	PF00282: Pyridoxal-dependent decarboxylase conserved domain	IPR002129: Pyridoxal phosphate-dependent decarboxylase; IPR015421: Pyridoxal phosphate-dependent transferase, major region, subdomain 1; IPR015422: Pyridoxal phosphate-dependent transferase, subdomain 2; IPR015424: Pyridoxal phosphate-dependent transferase	GO:0003824 MF: catalytic activity;GO:0016831 MF: carboxy-lyase activity;GO:0019752 BP: carboxylic acid metabolic process;GO:0030170 MF: pyridoxal phosphate binding	PF00282	IPR002129; IPR015421; IPR015422; IPR015424	GO:0003824; GO:0016831; GO:0019752; GO:0030170
ATI_0.19	chr3B	809361698	809362814	TraesCS3B01G580100.1	tr|N1R2Y0|N1R2Y0_AEGTA	Histidine decarboxylase	PF00282: Pyridoxal-dependent decarboxylase conserved domain	IPR002129: Pyridoxal phosphate-dependent decarboxylase; IPR015421: Pyridoxal phosphate-dependent transferase, major region, subdomain 1; IPR015422: Pyridoxal phosphate-dependent transferase, subdomain 2; IPR015424: Pyridoxal phosphate-dependent transferase; IPR021115: Pyridoxal-phosphate binding site	GO:0003824 MF: catalytic activity;GO:0016831 MF: carboxy-lyase activity;GO:0019752 BP: carboxylic acid metabolic process;GO:0030170 MF: pyridoxal phosphate binding	PF00282	IPR002129; IPR015421; IPR015422; IPR015424; IPR021115	GO:0003824; GO:0016831; GO:0019752; GO:0030170
ATI_0.19	chr3B	809437845	809440480	TraesCS3B01G580200.1	tr|B6U078|B6U078_MAIZE	F-box domain containing protein		IPR001810: F-box domain	GO:0005515 MF: protein binding		IPR001810	GO:0005515
ATI_0.19	chr3B	809450891	809453143	TraesCS3B01G580300.1	tr|N1R2Y0|N1R2Y0_AEGTA	Histidine decarboxylase	PF00282: Pyridoxal-dependent decarboxylase conserved domain	IPR002129: Pyridoxal phosphate-dependent decarboxylase; IPR015421: Pyridoxal phosphate-dependent transferase, major region, subdomain 1; IPR015422: Pyridoxal phosphate-dependent transferase, subdomain 2; IPR015424: Pyridoxal phosphate-dependent transferase; IPR021115: Pyridoxal-phosphate binding site	GO:0003824 MF: catalytic activity;GO:0016831 MF: carboxy-lyase activity;GO:0019752 BP: carboxylic acid metabolic process;GO:0030170 MF: pyridoxal phosphate binding	PF00282	IPR002129; IPR015421; IPR015422; IPR015424; IPR021115	GO:0003824; GO:0016831; GO:0019752; GO:0030170
ATI_0.19	chr3B	809479669	809483886	TraesCS3B01G580400.1	tr|U5S329|U5S329_WHEAT	Cysteine-rich receptor kinase	PF01657: Salt stress response/antifungal	IPR002902: Gnk2-homologous domain		PF01657	IPR002902
ATI_0.19	chr3B	809539302	809541866	TraesCS3B01G580500.1	tr|N1R2Y0|N1R2Y0_AEGTA	Histidine decarboxylase	PF00282: Pyridoxal-dependent decarboxylase conserved domain	IPR002129: Pyridoxal phosphate-dependent decarboxylase; IPR015421: Pyridoxal phosphate-dependent transferase, major region, subdomain 1; IPR015422: Pyridoxal phosphate-dependent transferase, subdomain 2; IPR015424: Pyridoxal phosphate-dependent transferase; IPR021115: Pyridoxal-phosphate binding site	GO:0003824 MF: catalytic activity;GO:0016831 MF: carboxy-lyase activity;GO:0019752 BP: carboxylic acid metabolic process;GO:0030170 MF: pyridoxal phosphate binding	PF00282	IPR002129; IPR015421; IPR015422; IPR015424; IPR021115	GO:0003824; GO:0016831; GO:0019752; GO:0030170
ATI_0.19	chr3B	809558464	809558727	TraesCS3B01G580600.1	tr|E4MWW7|E4MWW7_EUTHA	4-hydroxyphenylpyruvate dioxygenase
ATI_0.19	chr3B	809600463	809608220	TraesCS3B01G580700.1	tr|M8B9H7|M8B9H7_AEGTA	KH domain-containing protein	PF00013: KH domain	IPR004087: K Homology domain; IPR004088: K Homology domain, type 1	GO:0003676 MF: nucleic acid binding;GO:0003723 MF: RNA binding	PF00013	IPR004087; IPR004088	GO:0003676; GO:0003723
ATI_0.19	chr3B	809610819	809613422	TraesCS3B01G580800.1	tr|D7MCM0|D7MCM0_ARALL	Oxidoreductase/ transition metal ion binding protein
ATI_0.19	chr3B	809625786	809631069	TraesCS3B01G580900.1	tr|J3LG54|J3LG54_ORYBR	DNA topoisomerase 2
ATI_0.19	chr3B	809639539	809640081	TraesCS3B01G581000.1	AT2G34320.1	Polynucleotidyl transferase, ribonuclease H-like superfamily protein	PF13456: Reverse transcriptase-like	IPR012337: Ribonuclease H-like domain	GO:0003676 MF: nucleic acid binding	PF13456	IPR012337	GO:0003676
ATI_0.19	chr3B	809692073	809695525	TraesCS3B01G581100.1	sp|Q4V8C8|CDC73_RAT	Parafibromin
ATI_0.19	chr3B	809814261	809816730	TraesCS3B01G581200.1	sp|O70405|ULK1_MOUSE	Serine/threonine-protein kinase ULK1
ATI_0.19	chr3B	809831911	809835630	TraesCS3B01G581300.1	sp|A6ZKT1|VPS10_YEAS7	Vacuolar protein sorting/targeting protein PEP1
ATI_0.19	chr3B	809831911	809835630	TraesCS3B01G581300.2	sp|A6ZKT1|VPS10_YEAS7	Vacuolar protein sorting/targeting protein PEP1
ATI_0.19	chr3B	810139658	810140101	TraesCS3B01G581400.1	tr|Q10IA6|Q10IA6_ORYSJ	Retrotransposon protein, putative, unclassified	PF14111: Domain of unknown function (DUF4283)	IPR025558: Domain of unknown function DUF4283		PF14111	IPR025558
ATI_0.19	chr3B	810250533	810253490	TraesCS3B01G581500.1	sp|Q8X092|ALG11_NEUCR	GDP-Man:Man(3)GlcNAc(2)-PP-Dol alpha-1,2-mannosyltransferase
ATI_0.19	chr3B	810266286	810271303	TraesCS3B01G581600.1	tr|Q9FHX1|Q9FHX1_ARATH	Regulator of chromosome condensation (RCC1) family with FYVE zinc finger domain	PF00415: Regulator of chromosome condensation (RCC1) repeat; PF01363: FYVE zinc finger; PF13713: Transcription factor BRX N-terminal domain; PF08381: Transcription factor regulating root and shoot growth via Pin3	IPR000306: FYVE zinc finger; IPR000408: Regulator of chromosome condensation, RCC1; IPR009091: Regulator of chromosome condensation 1/beta-lactamase-inhibitor protein II; IPR011011: Zinc finger, FYVE/PHD-type; IPR013083: Zinc finger, RING/FYVE/PHD-type; IPR013591: Brevis radix (BRX) domain; IPR017455: Zinc finger, FYVE-related; IPR027988: Transcription factor BREVIS RADIX, N-terminal domain	GO:0046872 MF: metal ion binding	PF00415; PF01363; PF13713; PF08381	IPR000306; IPR000408; IPR009091; IPR011011; IPR013083; IPR013591; IPR017455; IPR027988	GO:0046872
ATI_0.19	chr3B	810266286	810271303	TraesCS3B01G581600.2	tr|Q9FHX1|Q9FHX1_ARATH	Regulator of chromosome condensation (RCC1) family with FYVE zinc finger domain	PF00415: Regulator of chromosome condensation (RCC1) repeat; PF01363: FYVE zinc finger; PF13713: Transcription factor BRX N-terminal domain; PF08381: Transcription factor regulating root and shoot growth via Pin3	IPR000306: FYVE zinc finger; IPR000408: Regulator of chromosome condensation, RCC1; IPR009091: Regulator of chromosome condensation 1/beta-lactamase-inhibitor protein II; IPR011011: Zinc finger, FYVE/PHD-type; IPR013083: Zinc finger, RING/FYVE/PHD-type; IPR013591: Brevis radix (BRX) domain; IPR017455: Zinc finger, FYVE-related; IPR027988: Transcription factor BREVIS RADIX, N-terminal domain	GO:0046872 MF: metal ion binding	PF00415; PF01363; PF13713; PF08381	IPR000306; IPR000408; IPR009091; IPR011011; IPR013083; IPR013591; IPR017455; IPR027988	GO:0046872
ATI_0.19	chr3B	810266286	810271303	TraesCS3B01G581600.3	tr|Q9FHX1|Q9FHX1_ARATH	Regulator of chromosome condensation (RCC1) family with FYVE zinc finger domain	PF00415: Regulator of chromosome condensation (RCC1) repeat; PF01363: FYVE zinc finger; PF13713: Transcription factor BRX N-terminal domain	IPR000306: FYVE zinc finger; IPR000408: Regulator of chromosome condensation, RCC1; IPR009091: Regulator of chromosome condensation 1/beta-lactamase-inhibitor protein II; IPR011011: Zinc finger, FYVE/PHD-type; IPR013083: Zinc finger, RING/FYVE/PHD-type; IPR017455: Zinc finger, FYVE-related; IPR027988: Transcription factor BREVIS RADIX, N-terminal domain	GO:0046872 MF: metal ion binding	PF00415; PF01363; PF13713	IPR000306; IPR000408; IPR009091; IPR011011; IPR013083; IPR017455; IPR027988	GO:0046872
ATI_0.19	chr3B	810272129	810273661	TraesCS3B01G581700.1	tr|Q5JJW1|Q5JJW1_ORYSJ	Mitochondrial carrier protein-like	PF00153: Mitochondrial carrier protein	IPR018108: Mitochondrial substrate/solute carrier; IPR023395: Mitochondrial carrier domain		PF00153	IPR018108; IPR023395
ATI_0.19	chr3B	810274098	810284924	TraesCS3B01G581800.1	tr|M8C0F8|M8C0F8_AEGTA	DNA-directed RNA polymerase subunit	PF04997: RNA polymerase Rpb1, domain 1; PF00623: RNA polymerase Rpb1, domain 2; PF04998: RNA polymerase Rpb1, domain 5; PF11523: Protein of unknown function (DUF3223)	IPR000722: RNA polymerase, alpha subunit; IPR006592: RNA polymerase, N-terminal; IPR007080: RNA polymerase Rpb1, domain 1; IPR007081: RNA polymerase Rpb1, domain 5; IPR021602: Protein of unknown function DUF3223	GO:0003677 MF: DNA binding;GO:0003899 MF: DNA-directed 5'-3' RNA polymerase activity;GO:0006351 BP: transcription, DNA-templated	PF04997; PF00623; PF04998; PF11523	IPR000722; IPR006592; IPR007080; IPR007081; IPR021602	GO:0003677; GO:0003899; GO:0006351
ATI_0.19	chr3B	810325615	810329387	TraesCS3B01G581900.1	tr|B4FSB1|B4FSB1_MAIZE	Uridylate kinase	PF00696: Amino acid kinase family	IPR001048: Aspartate/glutamate/uridylate kinase; IPR015963: Uridylate kinase, bacteria	GO:0005737 CC: cytoplasm;GO:0006221 BP: pyrimidine nucleotide biosynthetic process;GO:0033862 MF: UMP kinase activity	PF00696	IPR001048; IPR015963	GO:0005737; GO:0006221; GO:0033862
ATI_0.19	chr3B	810325615	810329387	TraesCS3B01G581900.2	tr|B4FSB1|B4FSB1_MAIZE	Uridylate kinase	PF00696: Amino acid kinase family	IPR001048: Aspartate/glutamate/uridylate kinase; IPR015963: Uridylate kinase, bacteria	GO:0005737 CC: cytoplasm;GO:0006221 BP: pyrimidine nucleotide biosynthetic process;GO:0033862 MF: UMP kinase activity	PF00696	IPR001048; IPR015963	GO:0005737; GO:0006221; GO:0033862
ATI_0.19	chr3B	810334043	810336811	TraesCS3B01G582000.1	tr|W9R8G9|W9R8G9_9ROSA	Histone-lysine N-methyltransferase	PF00628: PHD-finger; PF00856: SET domain	IPR001214: SET domain; IPR001965: Zinc finger, PHD-type; IPR011011: Zinc finger, FYVE/PHD-type; IPR013083: Zinc finger, RING/FYVE/PHD-type; IPR019787: Zinc finger, PHD-finger	GO:0005515 MF: protein binding;GO:0008270 MF: zinc ion binding	PF00628; PF00856	IPR001214; IPR001965; IPR011011; IPR013083; IPR019787	GO:0005515; GO:0008270
ATI_0.19	chr3B	810450715	810455082	TraesCS3B01G582100.1	tr|Q9ZT24|Q9ZT24_MAIZE	Pol polyprotein	PF14223: gag-polypeptide of LTR copia-type; PF13976: GAG-pre-integrase domain; PF00665: Integrase core domain; PF07727: Reverse transcriptase (RNA-dependent DNA polymerase)	IPR001584: Integrase, catalytic core; IPR001878: Zinc finger, CCHC-type; IPR012337: Ribonuclease H-like domain; IPR013103: Reverse transcriptase, RNA-dependent DNA polymerase; IPR025724: GAG-pre-integrase domain	GO:0003676 MF: nucleic acid binding;GO:0008270 MF: zinc ion binding;GO:0015074 BP: DNA integration	PF14223; PF13976; PF00665; PF07727	IPR001584; IPR001878; IPR012337; IPR013103; IPR025724	GO:0003676; GO:0008270; GO:0015074
ATI_0.19	chr3B	810472278	810472550	TraesCS3B01G582200.1	sp|A0LEQ2|NUOH1_SYNFM	NADH-quinone oxidoreductase subunit H 1	PF00146: NADH dehydrogenase	IPR001694: NADH:ubiquinone oxidoreductase, subunit 1/F420H2 oxidoreductase subunit H	GO:0016020 CC: membrane;GO:0055114 BP: oxidation-reduction process	PF00146	IPR001694	GO:0016020; GO:0055114
ATI_0.19	chr3B	810482327	810482599	TraesCS3B01G582300.1	sp|A0LEQ2|NUOH1_SYNFM	NADH-quinone oxidoreductase subunit H 1	PF00146: NADH dehydrogenase	IPR001694: NADH:ubiquinone oxidoreductase, subunit 1/F420H2 oxidoreductase subunit H	GO:0016020 CC: membrane;GO:0055114 BP: oxidation-reduction process	PF00146	IPR001694	GO:0016020; GO:0055114
ATI_0.19	chr3B	810528532	810537574	TraesCS3B01G582400.1	tr|R7W0U9|R7W0U9_AEGTA	General transcription factor IIE subunit 1	PF02002: TFIIE alpha subunit	IPR002853: Transcription initiation factor IIE subunit alpha, N-terminal; IPR011991: Winged helix-turn-helix DNA-binding domain; IPR017919: Transcription factor TFE/TFIIEalpha HTH domain; IPR024550: TFIIEalpha/SarR/Rpc3 HTH domain	GO:0006367 BP: transcription initiation from RNA polymerase II promoter;GO:0043565 MF: sequence-specific DNA binding	PF02002	IPR002853; IPR011991; IPR017919; IPR024550	GO:0006367; GO:0043565
ATI_0.19	chr3B	810528532	810537574	TraesCS3B01G582400.2	tr|R7W0U9|R7W0U9_AEGTA	General transcription factor IIE subunit 1	PF02002: TFIIE alpha subunit	IPR002853: Transcription initiation factor IIE subunit alpha, N-terminal; IPR011991: Winged helix-turn-helix DNA-binding domain; IPR017919: Transcription factor TFE/TFIIEalpha HTH domain; IPR024550: TFIIEalpha/SarR/Rpc3 HTH domain	GO:0006367 BP: transcription initiation from RNA polymerase II promoter;GO:0043565 MF: sequence-specific DNA binding	PF02002	IPR002853; IPR011991; IPR017919; IPR024550	GO:0006367; GO:0043565
ATI_0.19	chr3B	810532535	810537574	TraesCS3B01G582400.3	tr|A0A0K9P2L4|A0A0K9P2L4_ZOSMR	Transcription initiation factor IIE alpha subunit family protein
ATI_0.19	chr3B	810560655	810563859	TraesCS3B01G582500.1	tr|M8A595|M8A595_TRIUA	Growth inhibition and differentiation-related protein 88-like protein		IPR000504: RNA recognition motif domain	GO:0003676 MF: nucleic acid binding		IPR000504	GO:0003676
ATI_0.19	chr3B	810621157	810625263	TraesCS3B01G582600.1	tr|O65815|O65815_HELTU	Cytochrome P450	PF00067: Cytochrome P450	IPR001128: Cytochrome P450; IPR002401: Cytochrome P450, E-class, group I; IPR017972: Cytochrome P450, conserved site	GO:0005506 MF: iron ion binding;GO:0016705 MF: oxidoreductase activity, acting on paired donors, with incorporation or reduction of molecular oxygen;GO:0020037 MF: heme binding;GO:0055114 BP: oxidation-reduction process	PF00067	IPR001128; IPR002401; IPR017972	GO:0005506; GO:0016705; GO:0020037; GO:0055114
ATI_0.19	chr3B	810653140	810654320	TraesCS3B01G582700.1	tr|O04163|O04163_NEPRA	Cytochrome P450	PF00067: Cytochrome P450	IPR001128: Cytochrome P450; IPR002401: Cytochrome P450, E-class, group I; IPR017972: Cytochrome P450, conserved site	GO:0005506 MF: iron ion binding;GO:0016705 MF: oxidoreductase activity, acting on paired donors, with incorporation or reduction of molecular oxygen;GO:0020037 MF: heme binding;GO:0055114 BP: oxidation-reduction process	PF00067	IPR001128; IPR002401; IPR017972	GO:0005506; GO:0016705; GO:0020037; GO:0055114
ATI_0.19	chr3B	810655364	810660111	TraesCS3B01G582800.1	tr|A0A072VQ30|A0A072VQ30_MEDTR	RING/FYVE/PHD zinc finger protein, putative	PF16135: TPL-binding domain in jasmonate signalling	IPR000182: GNAT domain; IPR001965: Zinc finger, PHD-type; IPR011011: Zinc finger, FYVE/PHD-type; IPR013083: Zinc finger, RING/FYVE/PHD-type; IPR016181: Acyl-CoA N-acyltransferase; IPR019786: Zinc finger, PHD-type, conserved site; IPR019787: Zinc finger, PHD-finger; IPR032308: Jas TPL-binding domain	GO:0005515 MF: protein binding;GO:0008080 MF: N-acetyltransferase activity;GO:0008270 MF: zinc ion binding	PF16135	IPR000182; IPR001965; IPR011011; IPR013083; IPR016181; IPR019786; IPR019787; IPR032308	GO:0005515; GO:0008080; GO:0008270
ATI_0.19	chr3B	810935574	810936125	TraesCS3B01G582900.1	AT1G11400.6	partner of Y14-MAGO
ATI_0.19	chr3B	810946802	810949905	TraesCS3B01G583000.1	AT4G13985.1	FBD-associated F-box protein	PF00646: F-box domain	IPR001810: F-box domain; IPR032675: Leucine-rich repeat domain, L domain-like	GO:0005515 MF: protein binding	PF00646	IPR001810; IPR032675	GO:0005515
ATI_0.19	chr3B	810946802	810954391	TraesCS3B01G583000.2	AT4G13985.1	FBD-associated F-box protein	PF00646: F-box domain	IPR001810: F-box domain; IPR032675: Leucine-rich repeat domain, L domain-like	GO:0005515 MF: protein binding	PF00646	IPR001810; IPR032675	GO:0005515
ATI_0.19	chr3B	810952719	810954391	TraesCS3B01G583000.3	AT4G13985.1	FBD-associated F-box protein	PF00646: F-box domain	IPR001810: F-box domain; IPR032675: Leucine-rich repeat domain, L domain-like	GO:0005515 MF: protein binding	PF00646	IPR001810; IPR032675	GO:0005515
ATI_0.19	chr3B	810969702	810972060	TraesCS3B01G583100.1	AT4G13985.1	FBD-associated F-box protein	PF00646: F-box domain	IPR001810: F-box domain; IPR032675: Leucine-rich repeat domain, L domain-like	GO:0005515 MF: protein binding	PF00646	IPR001810; IPR032675	GO:0005515
ATI_0.19	chr3B	810974220	810979769	TraesCS3B01G583200.1	tr|A0A1J3JQY5|A0A1J3JQY5_NOCCA	FBD-associated F-box protein	PF00646: F-box domain	IPR001810: F-box domain; IPR032675: Leucine-rich repeat domain, L domain-like	GO:0005515 MF: protein binding	PF00646	IPR001810; IPR032675	GO:0005515
ATI_0.19	chr3B	811040983	811042869	TraesCS3B01G583300.1	tr|A0A1J3JQY5|A0A1J3JQY5_NOCCA	FBD-associated F-box protein	PF00646: F-box domain	IPR001810: F-box domain; IPR032675: Leucine-rich repeat domain, L domain-like	GO:0005515 MF: protein binding	PF00646	IPR001810; IPR032675	GO:0005515
ATI_0.19-like	chr3B	75072756	75074378	TraesCS3B01G109100.1	tr|M8BCU3|M8BCU3_AEGTA	Xyloglucan galactosyltransferase KATAMARI1-like protein	PF03016: Exostosin family	IPR004263: Exostosin-like		PF03016	IPR004263
ATI_0.19-like	chr3B	75317234	75317711	TraesCS3B01G109200.1	sp|P83472|ICI_LUMTE	Chymotrypsin inhibitor	PF00280: Potato inhibitor I family	IPR000864: Proteinase inhibitor I13, potato inhibitor I	GO:0004867 MF: serine-type endopeptidase inhibitor activity;GO:0009611 BP: response to wounding	PF00280	IPR000864	GO:0004867; GO:0009611
ATI_0.19-like	chr3B	75321233	75321994	TraesCS3B01G109300.1	AT1G02900.1	rapid alkalinization factor 1
ATI_0.19-like	chr3B	75344335	75349341	TraesCS3B01G109400.1	tr|B9T7M5|B9T7M5_RICCO	WD-repeat protein, putative		IPR001680: WD40 repeat; IPR017986: WD40-repeat-containing domain; IPR019775: WD40 repeat, conserved site	GO:0005515 MF: protein binding		IPR001680; IPR017986; IPR019775	GO:0005515
ATI_0.19-like	chr3B	75525906	75527321	TraesCS3B01G109500.1	tr|M8CDU4|M8CDU4_AEGTA	Katanin p80 WD40 repeat-containing subunit B1 homolog	PF01693: Caulimovirus viroplasmin	IPR009027: Ribosomal protein L9/RNase H1, N-terminal; IPR011320: Ribonuclease H1, N-terminal		PF01693	IPR009027; IPR011320
ATI_0.19-like	chr3B	75588189	75589224	TraesCS3B01G109600.1	tr|R7W302|R7W302_AEGTA	Cyclin-dependent kinase G-2
ATI_0.19-like	chr3B	75710594	75711201	TraesCS3B01G109700.1	tr|A0A061ECE8|A0A061ECE8_THECC	Calcium-binding site, putative
ATI_0.19-like	chr3B	75735464	75736680	TraesCS3B01G109800.1	tr|C0PK93|C0PK93_MAIZE	MYB transcription factor	PF00249: Myb-like DNA-binding domain	IPR001005: SANT/Myb domain; IPR009057: Homeobox domain-like; IPR017930: Myb domain	GO:0003677 MF: DNA binding	PF00249	IPR001005; IPR009057; IPR017930	GO:0003677
ATI_0.19-like	chr3B	75956662	75957264	TraesCS3B01G109900.1	tr|Q6ATT7|Q6ATT7_ORYSJ	Cytochrome P450, putative	PF00067: Cytochrome P450	IPR001128: Cytochrome P450; IPR002401: Cytochrome P450, E-class, group I; IPR017972: Cytochrome P450, conserved site	GO:0005506 MF: iron ion binding;GO:0016705 MF: oxidoreductase activity, acting on paired donors, with incorporation or reduction of molecular oxygen;GO:0020037 MF: heme binding;GO:0055114 BP: oxidation-reduction process	PF00067	IPR001128; IPR002401; IPR017972	GO:0005506; GO:0016705; GO:0020037; GO:0055114
ATI_0.19-like	chr3B	75957314	75958048	TraesCS3B01G110000.1	tr|Q2R0R5|Q2R0R5_ORYSJ	Cytochrome P450 family protein	PF00067: Cytochrome P450	IPR001128: Cytochrome P450	GO:0005506 MF: iron ion binding;GO:0016705 MF: oxidoreductase activity, acting on paired donors, with incorporation or reduction of molecular oxygen;GO:0020037 MF: heme binding;GO:0055114 BP: oxidation-reduction process	PF00067	IPR001128	GO:0005506; GO:0016705; GO:0020037; GO:0055114
ATI_0.19-like	chr3B	75972378	75978353	TraesCS3B01G110100.1	tr|B9STK1|B9STK1_RICCO	Cellulose synthase, putative	PF03552: Cellulose synthase	IPR005150: Cellulose synthase; IPR029044: Nucleotide-diphospho-sugar transferases	GO:0016020 CC: membrane;GO:0016760 MF: cellulose synthase (UDP-forming) activity;GO:0030244 BP: cellulose biosynthetic process	PF03552	IPR005150; IPR029044	GO:0016020; GO:0016760; GO:0030244
ATI_0.19-like	chr3B	76115073	76116711	TraesCS3B01G110200.1	tr|Q2R0R5|Q2R0R5_ORYSJ	Cytochrome P450 family protein	PF00067: Cytochrome P450	IPR001128: Cytochrome P450; IPR002401: Cytochrome P450, E-class, group I; IPR017972: Cytochrome P450, conserved site	GO:0005506 MF: iron ion binding;GO:0016705 MF: oxidoreductase activity, acting on paired donors, with incorporation or reduction of molecular oxygen;GO:0020037 MF: heme binding;GO:0055114 BP: oxidation-reduction process	PF00067	IPR001128; IPR002401; IPR017972	GO:0005506; GO:0016705; GO:0020037; GO:0055114
ATI_0.19-like	chr3B	76121219	76122267	TraesCS3B01G110300.1	sp|Q9M8S2|LIPG2_ARATH	Receptor-like kinase LIP2	PF00069: Protein kinase domain	IPR000719: Protein kinase domain; IPR011009: Protein kinase-like domain; IPR017441: Protein kinase, ATP binding site	GO:0004672 MF: protein kinase activity;GO:0005524 MF: ATP binding;GO:0006468 BP: protein phosphorylation	PF00069	IPR000719; IPR011009; IPR017441	GO:0004672; GO:0005524; GO:0006468
ATI_0.19-like	chr3B	76430390	76431328	TraesCS3B01G110400.1	tr|G7LE31|G7LE31_MEDTR	TPR repeat protein		IPR006311: Twin-arginine translocation pathway, signal sequence; IPR011990: Tetratricopeptide-like helical domain	GO:0005515 MF: protein binding		IPR006311; IPR011990	GO:0005515
ATI_0.19-like	chr3B	76432458	76437836	TraesCS3B01G110500.1	tr|B9S1W6|B9S1W6_RICCO	Receptor protein kinase, putative	PF07714: Protein tyrosine kinase	IPR000719: Protein kinase domain; IPR001245: Serine-threonine/tyrosine-protein kinase, catalytic domain; IPR008271: Serine/threonine-protein kinase, active site; IPR011009: Protein kinase-like domain; IPR017441: Protein kinase, ATP binding site; IPR032675: Leucine-rich repeat domain, L domain-like	GO:0004672 MF: protein kinase activity;GO:0005524 MF: ATP binding;GO:0006468 BP: protein phosphorylation	PF07714	IPR000719; IPR001245; IPR008271; IPR011009; IPR017441; IPR032675	GO:0004672; GO:0005524; GO:0006468
ATI_0.19-like	chr3B	76433181	76437836	TraesCS3B01G110500.2	tr|B9S1W6|B9S1W6_RICCO	Receptor protein kinase, putative	PF07714: Protein tyrosine kinase	IPR000719: Protein kinase domain; IPR001245: Serine-threonine/tyrosine-protein kinase, catalytic domain; IPR008271: Serine/threonine-protein kinase, active site; IPR011009: Protein kinase-like domain; IPR017441: Protein kinase, ATP binding site; IPR032675: Leucine-rich repeat domain, L domain-like	GO:0004672 MF: protein kinase activity;GO:0005524 MF: ATP binding;GO:0006468 BP: protein phosphorylation	PF07714	IPR000719; IPR001245; IPR008271; IPR011009; IPR017441; IPR032675	GO:0004672; GO:0005524; GO:0006468
ATI_0.19-like	chr3B	76462313	76464230	TraesCS3B01G110600.1	tr|A0A072UQE1|A0A072UQE1_MEDTR	Alpha/beta-hydrolase superfamily protein	PF12697: Alpha/beta hydrolase family	IPR000073: Alpha/beta hydrolase fold-1; IPR029058: Alpha/Beta hydrolase fold		PF12697	IPR000073; IPR029058
ATI_0.19-like	chr3B	76474482	76475710	TraesCS3B01G110700.1	tr|A0A151REJ2|A0A151REJ2_CAJCA	Retrovirus-related Pol polyprotein from transposon TNT 1-94	PF14223: gag-polypeptide of LTR copia-type	IPR001878: Zinc finger, CCHC-type	GO:0003676 MF: nucleic acid binding;GO:0008270 MF: zinc ion binding	PF14223	IPR001878	GO:0003676; GO:0008270
ATI_0.19-like	chr3B	76481820	76485612	TraesCS3B01G110800.1	tr|G7JWH1|G7JWH1_MEDTR	O-fucosyltransferase family protein	PF10250: GDP-fucose protein O-fucosyltransferase	IPR019378: GDP-fucose protein O-fucosyltransferase; IPR024709: O-fucosyltransferase, plant		PF10250	IPR019378; IPR024709
ATI_0.19-like	chr3B	76481821	76485612	TraesCS3B01G110800.2	tr|G7JWH1|G7JWH1_MEDTR	O-fucosyltransferase family protein	PF10250: GDP-fucose protein O-fucosyltransferase	IPR019378: GDP-fucose protein O-fucosyltransferase; IPR024709: O-fucosyltransferase, plant		PF10250	IPR019378; IPR024709
ATI_0.19-like	chr3B	76506118	76514915	TraesCS3B01G110900.1	tr|A0A0K9PDU5|A0A0K9PDU5_ZOSMR	WD repeat domain phosphoinositide-interacting protein	PF00400: WD domain, G-beta repeat	IPR001680: WD40 repeat; IPR015943: WD40/YVTN repeat-like-containing domain; IPR017986: WD40-repeat-containing domain	GO:0005515 MF: protein binding	PF00400	IPR001680; IPR015943; IPR017986	GO:0005515
ATI_0.19-like	chr3B	77003310	77007424	TraesCS3B01G111000.1	tr|A0A0K9NPL2|A0A0K9NPL2_ZOSMR	RING finger protein	PF13639: Ring finger domain	IPR001841: Zinc finger, RING-type; IPR013083: Zinc finger, RING/FYVE/PHD-type; IPR017907: Zinc finger, RING-type, conserved site	GO:0005515 MF: protein binding;GO:0008270 MF: zinc ion binding	PF13639	IPR001841; IPR013083; IPR017907	GO:0005515; GO:0008270
ATI_0.19-like	chr3B	77315338	77316027	TraesCS3B01G111100.1	tr|Q4U1A1|Q4U1A1_WHEAT	Dimeric alpha-amylase inhibitor	PF00234: Protease inhibitor/seed storage/LTP family	IPR006105: Cereal seed allergen/trypsin and alpha-amylase inhibitor, conserved site; IPR006106: Cereal seed allergen/grain softness/trypsin and alpha-amylase inhibitor; IPR016140: Bifunctional inhibitor/plant lipid transfer protein/seed storage helical domain; IPR016309: Alpha-amylase inhibitor/seed allergen	GO:0004867 MF: serine-type endopeptidase inhibitor activity;GO:0005615 CC: extracellular space	PF00234	IPR006105; IPR006106; IPR016140; IPR016309	GO:0004867; GO:0005615
ATI_0.19-like	chr3B	77349935	77350623	TraesCS3B01G111200.1	tr|Q4U1A4|Q4U1A4_WHEAT	Dimeric alpha-amylase inhibitor	PF00234: Protease inhibitor/seed storage/LTP family	IPR006105: Cereal seed allergen/trypsin and alpha-amylase inhibitor, conserved site; IPR006106: Cereal seed allergen/grain softness/trypsin and alpha-amylase inhibitor; IPR016140: Bifunctional inhibitor/plant lipid transfer protein/seed storage helical domain; IPR016309: Alpha-amylase inhibitor/seed allergen	GO:0004867 MF: serine-type endopeptidase inhibitor activity;GO:0005615 CC: extracellular space	PF00234	IPR006105; IPR006106; IPR016140; IPR016309	GO:0004867; GO:0005615
ATI_0.19-like	chr3B	77426787	77427890	TraesCS3B01G111300.1	AT2G15640.1	F-box family protein	PF00646: F-box domain	IPR001810: F-box domain	GO:0005515 MF: protein binding	PF00646	IPR001810	GO:0005515
ATI_0.19-like	chr3B	77644645	77665337	TraesCS3B01G111400.1	tr|G7IVT3|G7IVT3_MEDTR	NBS-LRR disease resistance protein	PF00931: NB-ARC domain	IPR002182: NB-ARC; IPR011991: Winged helix-turn-helix DNA-binding domain; IPR027417: P-loop containing nucleoside triphosphate hydrolase; IPR032675: Leucine-rich repeat domain, L domain-like	GO:0043531 MF: ADP binding	PF00931	IPR002182; IPR011991; IPR027417; IPR032675	GO:0043531
ATI_0.19-like	chr3B	77688304	77692165	TraesCS3B01G111500.1	AT3G56430.1	import inner membrane translocase subunit
ATI_0.19-like	chr3B	77840731	77847896	TraesCS3B01G111600.1	tr|A0A0K9PK54|A0A0K9PK54_ZOSMR	Amino acid permease	PF13520: Amino acid permease	IPR002293: Amino acid/polyamine transporter I	GO:0003333 BP: amino acid transmembrane transport;GO:0015171 MF: amino acid transmembrane transporter activity;GO:0016020 CC: membrane	PF13520	IPR002293	GO:0003333; GO:0015171; GO:0016020
ATI_0.19-like	chr3B	77851889	77852677	TraesCS3B01G111700.1	AT1G34355.1	forkhead-associated (FHA) domain-containing protein
ATI_0.19-like	chr3B	77877311	77878241	TraesCS3B01G111800.1	sp|O64587|ACD11_ARATH	Accelerated cell death 11
ATI_0.19-like	chr3B	78229854	78233306	TraesCS3B01G111900.1	tr|A0A1J6K1S3|A0A1J6K1S3_NICAT	F-box protein	PF00646: F-box domain	IPR001810: F-box domain	GO:0005515 MF: protein binding	PF00646	IPR001810	GO:0005515
ATI_0.19-like	chr3B	78389883	78394432	TraesCS3B01G112000.1	tr|A0A072UY61|A0A072UY61_MEDTR	Kinase interacting (KIP1-like) family protein	PF07765: KIP1-like protein	IPR011684: Protein Networked (NET), actin-binding (NAB) domain	GO:0003779 MF: actin binding	PF07765	IPR011684	GO:0003779
ATI_0.19-like	chr3B	78389883	78394432	TraesCS3B01G112000.2	tr|A0A072UY61|A0A072UY61_MEDTR	Kinase interacting (KIP1-like) family protein	PF07765: KIP1-like protein	IPR011684: Protein Networked (NET), actin-binding (NAB) domain	GO:0003779 MF: actin binding	PF07765	IPR011684	GO:0003779
ATI_0.19-like	chr3B	78395170	78399128	TraesCS3B01G112100.1	tr|G7K0U4|G7K0U4_MEDTR	Kinase interacting (KIP1-like) family protein	PF07765: KIP1-like protein	IPR011684: Protein Networked (NET), actin-binding (NAB) domain	GO:0003779 MF: actin binding	PF07765	IPR011684	GO:0003779
ATI_0.19-like	chr3B	78522619	78523392	TraesCS3B01G112200.1	sp|A0LE04|FOLD_MAGMM	Bifunctional protein FolD	PF07893: Protein of unknown function (DUF1668)	IPR012871: Protein of unknown function DUF1677, Oryza sativa		PF07893	IPR012871
ATI_0.19-like	chr3B	78545843	78550974	TraesCS3B01G112300.1	tr|D7KY37|D7KY37_ARALL	Kinase family protein	PF01657: Salt stress response/antifungal; PF00069: Protein kinase domain	IPR000719: Protein kinase domain; IPR002902: Gnk2-homologous domain; IPR008271: Serine/threonine-protein kinase, active site; IPR011009: Protein kinase-like domain; IPR017441: Protein kinase, ATP binding site; IPR029058: Alpha/Beta hydrolase fold	GO:0004672 MF: protein kinase activity;GO:0005524 MF: ATP binding;GO:0006468 BP: protein phosphorylation	PF01657; PF00069	IPR000719; IPR002902; IPR008271; IPR011009; IPR017441; IPR029058	GO:0004672; GO:0005524; GO:0006468
ATI_0.19-like	chr3B	78545843	78550974	TraesCS3B01G112300.2	tr|D7KY37|D7KY37_ARALL	Kinase family protein	PF01657: Salt stress response/antifungal; PF00069: Protein kinase domain	IPR000719: Protein kinase domain; IPR002902: Gnk2-homologous domain; IPR008271: Serine/threonine-protein kinase, active site; IPR011009: Protein kinase-like domain; IPR017441: Protein kinase, ATP binding site; IPR029058: Alpha/Beta hydrolase fold	GO:0004672 MF: protein kinase activity;GO:0005524 MF: ATP binding;GO:0006468 BP: protein phosphorylation	PF01657; PF00069	IPR000719; IPR002902; IPR008271; IPR011009; IPR017441; IPR029058	GO:0004672; GO:0005524; GO:0006468
ATI_0.19-like	chr3B	78545843	78550974	TraesCS3B01G112300.3	tr|B9HTV7|B9HTV7_POPTR	Kinase family protein	PF01657: Salt stress response/antifungal; PF00069: Protein kinase domain	IPR000719: Protein kinase domain; IPR002902: Gnk2-homologous domain; IPR008271: Serine/threonine-protein kinase, active site; IPR011009: Protein kinase-like domain; IPR017441: Protein kinase, ATP binding site; IPR029058: Alpha/Beta hydrolase fold	GO:0004672 MF: protein kinase activity;GO:0005524 MF: ATP binding;GO:0006468 BP: protein phosphorylation	PF01657; PF00069	IPR000719; IPR002902; IPR008271; IPR011009; IPR017441; IPR029058	GO:0004672; GO:0005524; GO:0006468
ATI_0.19-like	chr3B	78594988	78598529	TraesCS3B01G112400.1	tr|A0A151SGZ7|A0A151SGZ7_CAJCA	Serine/threonine protein phosphatase 7 long form isogeny	PF10536: Plant mobile domain	IPR019557: Aminotransferase-like, plant mobile domain		PF10536	IPR019557
ATI_0.19-like	chr3B	78606229	78608643	TraesCS3B01G112500.1	tr|A0A1E5VYT0|A0A1E5VYT0_9POAL	Pentatricopeptide repeat-containing protein	PF01535: PPR repeat; PF13041: PPR repeat family	IPR002885: Pentatricopeptide repeat; IPR011990: Tetratricopeptide-like helical domain	GO:0005515 MF: protein binding	PF01535; PF13041	IPR002885; IPR011990	GO:0005515
ATI_0.19-like	chr3B	78741116	78748528	TraesCS3B01G112600.1	tr|Q9AS82|Q9AS82_ORYSJ	p0028E10.10 protein
ATI_0.19-like	chr3B	78741116	78748528	TraesCS3B01G112600.2	tr|Q9AS82|Q9AS82_ORYSJ	p0028E10.10 protein
ATI_0.19-like	chr3B	78743875	78748528	TraesCS3B01G112600.3	tr|Q9AS82|Q9AS82_ORYSJ	p0028E10.10 protein
ATI_0.19-like	chr3B	78744728	78748528	TraesCS3B01G112600.4	tr|Q9AS82|Q9AS82_ORYSJ	p0028E10.10 protein
ATI_0.19-like	chr3B	78744728	78748528	TraesCS3B01G112600.5	tr|Q9AS82|Q9AS82_ORYSJ	p0028E10.10 protein
ATI_0.19-like	chr3B	78850994	78851888	TraesCS3B01G112700.1	AT4G15215.9	pleiotropic drug resistance 13
ATI_0.19-like	chr3B	79119964	79123117	TraesCS3B01G112800.1	tr|B9H7W1|B9H7W1_POPTR	Transporter-related family protein	PF03151: Triose-phosphate Transporter family	IPR004853: Sugar phosphate transporter domain		PF03151	IPR004853
ATI_0.19-like	chr3B	79124496	79128512	TraesCS3B01G112900.1	tr|A0A1E5VYT1|A0A1E5VYT1_9POAL	Mini-chromosome maintenance complex-binding protein	PF09739: Mini-chromosome maintenance replisome factor	IPR019140: Mini-chromosome maintenance complex-binding protein		PF09739	IPR019140
ATI_0.19-like	chr3B	79128729	79132037	TraesCS3B01G113000.1	tr|M8BWY5|M8BWY5_AEGTA	Proactivator polypeptide-like protein 1	PF05184: Saposin-like type B, region 1; PF03489: Saposin-like type B, region 2	IPR007856: Saposin-like type B, region 1; IPR008138: Saposin B type, region 2; IPR008139: Saposin B type domain; IPR011001: Saposin-like	GO:0006629 BP: lipid metabolic process	PF05184; PF03489	IPR007856; IPR008138; IPR008139; IPR011001	GO:0006629
ATI_0.19-like	chr3B	79272306	79273236	TraesCS3B01G113100.1	sp|B3MET8|WDR48_DROAN	WD repeat-containing protein 48 homolog
ATI_0.19-like	chr3B	79288197	79290810	TraesCS3B01G113200.1	tr|A0A1D1Z383|A0A1D1Z383_9ARAE	Phosphatidylinositol N-acetylglucosaminyltransferase subunit H	PF10181: GPI-GlcNAc transferase complex, PIG-H component	IPR019328: GPI-GlcNAc transferase complex, PIG-H component, conserved domain	GO:0017176 MF: phosphatidylinositol N-acetylglucosaminyltransferase activity	PF10181	IPR019328	GO:0017176
ATI_0.19-like	chr3B	79288197	79290810	TraesCS3B01G113200.2	tr|A0A1D1Z383|A0A1D1Z383_9ARAE	Phosphatidylinositol N-acetylglucosaminyltransferase subunit H	PF10181: GPI-GlcNAc transferase complex, PIG-H component	IPR019328: GPI-GlcNAc transferase complex, PIG-H component, conserved domain	GO:0017176 MF: phosphatidylinositol N-acetylglucosaminyltransferase activity	PF10181	IPR019328	GO:0017176
ATI_0.19-like	chr3B	79292445	79294657	TraesCS3B01G113300.1	tr|B6STR9|B6STR9_MAIZE	Nuclease	PF00565: Staphylococcal nuclease homologue	IPR016071: Staphylococcal nuclease (SNase-like), OB-fold		PF00565	IPR016071
ATI_0.19-like	chr3B	79298598	79301474	TraesCS3B01G113400.1	tr|A0A0G4ANC6|A0A0G4ANC6_EROTE	RNA-binding (RRM/RBD/RNP motifs) family protein	PF13532: 2OG-Fe(II) oxygenase superfamily	IPR027450: Alpha-ketoglutarate-dependent dioxygenase AlkB-like		PF13532	IPR027450
ATI_0.19-like	chr3B	79298598	79300970	TraesCS3B01G113400.2	tr|A0A1J3DGX2|A0A1J3DGX2_NOCCA	Alpha-ketoglutarate-dependent dioxygenase alkB-like protein 6	PF13532: 2OG-Fe(II) oxygenase superfamily	IPR027450: Alpha-ketoglutarate-dependent dioxygenase AlkB-like		PF13532	IPR027450
ATI_0.19-like	chr3B	79467150	79470140	TraesCS3B01G113500.1	tr|B6STR9|B6STR9_MAIZE	Nuclease	PF00565: Staphylococcal nuclease homologue	IPR016071: Staphylococcal nuclease (SNase-like), OB-fold		PF00565	IPR016071
ATI_0.19-like	chr3B	79467150	79470140	TraesCS3B01G113500.2	tr|B6STR9|B6STR9_MAIZE	Nuclease	PF00565: Staphylococcal nuclease homologue	IPR016071: Staphylococcal nuclease (SNase-like), OB-fold		PF00565	IPR016071
ATI_0.19-like	chr3B	79560229	79561871	TraesCS3B01G113600.1	tr|A0A1E5V861|A0A1E5V861_9POAL	Lecithin-cholesterol acyltransferase-like 1	PF02450: Lecithin:cholesterol acyltransferase	IPR003386: Lecithin:cholesterol/phospholipid:diacylglycerol acyltransferase; IPR029058: Alpha/Beta hydrolase fold	GO:0006629 BP: lipid metabolic process;GO:0008374 MF: O-acyltransferase activity	PF02450	IPR003386; IPR029058	GO:0006629; GO:0008374
ATI_0.19-like	chr3B	79781753	79783430	TraesCS3B01G113700.1	tr|A0A1E5V861|A0A1E5V861_9POAL	Lecithin-cholesterol acyltransferase-like 1	PF02450: Lecithin:cholesterol acyltransferase	IPR003386: Lecithin:cholesterol/phospholipid:diacylglycerol acyltransferase; IPR029058: Alpha/Beta hydrolase fold	GO:0006629 BP: lipid metabolic process;GO:0008374 MF: O-acyltransferase activity	PF02450	IPR003386; IPR029058	GO:0006629; GO:0008374
ATI_0.19-like	chr3B	79947103	79954539	TraesCS3B01G113800.1	tr|Q8LQS5|Q8LQS5_ORYSJ	Carboxymethylenebutenolidase-like protein	PF01738: Dienelactone hydrolase family	IPR002925: Dienelactone hydrolase; IPR029058: Alpha/Beta hydrolase fold	GO:0016787 MF: hydrolase activity	PF01738	IPR002925; IPR029058	GO:0016787
ATI_0.19-like	chr3B	79955116	79956195	TraesCS3B01G113900.1	tr|A0A072TP22|A0A072TP22_MEDTR	DUF674 family protein	PF05056: Protein of unknown function (DUF674)	IPR007750: Protein of unknown function DUF674		PF05056	IPR007750
ATI_0.19-like	chr3B	79979104	79980451	TraesCS3B01G114000.1	tr|A0A072TU33|A0A072TU33_MEDTR	Eukaryotic aspartyl protease family protein	PF14543: Xylanase inhibitor N-terminal; PF14541: Xylanase inhibitor C-terminal	IPR021109: Aspartic peptidase domain; IPR032799: Xylanase inhibitor, C-terminal; IPR032861: Xylanase inhibitor, N-terminal; IPR033121: Peptidase family A1 domain		PF14543; PF14541	IPR021109; IPR032799; IPR032861; IPR033121
ATI_0.19-like	chr3B	80163173	80163970	TraesCS3B01G114100.1	tr|R7W9V3|R7W9V3_AEGTA	Splicing factor U2AF 50 kDa subunit
ATI_0.19-like	chr3B	462095716	462100205	TraesCS3B01G287800.1	AT3G02060.3	DEAD/DEAH box helicase	PF07762: Protein of unknown function (DUF1618)	IPR011676: Domain of unknown function DUF1618		PF07762	IPR011676
ATI_0.19-like	chr3B	462653058	462655547	TraesCS3B01G287900.1	tr|A0A199VKE8|A0A199VKE8_ANACO	Werner Syndrome-like exonuclease	PF01612: 3'-5' exonuclease	IPR002562: 3'-5' exonuclease domain; IPR012337: Ribonuclease H-like domain	GO:0003676 MF: nucleic acid binding;GO:0006139 BP: nucleobase-containing compound metabolic process;GO:0008408 MF: 3'-5' exonuclease activity	PF01612	IPR002562; IPR012337	GO:0003676; GO:0006139; GO:0008408
ATI_0.19-like	chr3B	462855941	462857198	TraesCS3B01G288000.1	tr|B9N9D5|B9N9D5_POPTR	AWPM-19-like membrane family protein	PF05512: AWPM-19-like family	IPR008390: AWPM-19-like		PF05512	IPR008390
ATI_0.19-like	chr3B	462866244	462867785	TraesCS3B01G288100.1	tr|Q6Z6V2|Q6Z6V2_ORYSJ	Protein kinase-like	PF00069: Protein kinase domain	IPR000719: Protein kinase domain; IPR008271: Serine/threonine-protein kinase, active site; IPR011009: Protein kinase-like domain; IPR017441: Protein kinase, ATP binding site	GO:0004672 MF: protein kinase activity;GO:0005524 MF: ATP binding;GO:0006468 BP: protein phosphorylation	PF00069	IPR000719; IPR008271; IPR011009; IPR017441	GO:0004672; GO:0005524; GO:0006468
ATI_0.19-like	chr3B	462887126	462888479	TraesCS3B01G288200.1	AT1G33710.1	RNA-directed DNA polymerase (reverse transcriptase)-related family protein	PF13456: Reverse transcriptase-like	IPR012337: Ribonuclease H-like domain	GO:0003676 MF: nucleic acid binding	PF13456	IPR012337	GO:0003676
ATI_0.19-like	chr3B	462890522	462891675	TraesCS3B01G288300.1	tr|Q6Z6V2|Q6Z6V2_ORYSJ	Protein kinase-like	PF00069: Protein kinase domain	IPR000719: Protein kinase domain; IPR011009: Protein kinase-like domain; IPR017441: Protein kinase, ATP binding site	GO:0004672 MF: protein kinase activity;GO:0005524 MF: ATP binding;GO:0006468 BP: protein phosphorylation	PF00069	IPR000719; IPR011009; IPR017441	GO:0004672; GO:0005524; GO:0006468
ATI_0.19-like	chr3B	463095936	463096434	TraesCS3B01G288400.1	tr|K3Z3C4|K3Z3C4_SETIT	Methionine S-methyltransferase
ATI_0.19-like	chr3B	463110434	463113313	TraesCS3B01G288500.1	tr|A0A1D1YQY3|A0A1D1YQY3_9ARAE	GMP synthase [glutamine-hydrolyzing]	PF02540: NAD synthase; PF00958: GMP synthase C terminal domain	IPR001674: GMP synthase, C-terminal; IPR014729: Rossmann-like alpha/beta/alpha sandwich fold; IPR022310: NAD/GMP synthase; IPR025777: GMP synthetase ATP pyrophosphatase domain; IPR029062: Class I glutamine amidotransferase-like	GO:0003922 MF: GMP synthase (glutamine-hydrolyzing) activity;GO:0005524 MF: ATP binding;GO:0006164 BP: purine nucleotide biosynthetic process;GO:0006177 BP: GMP biosynthetic process;GO:0016462 MF: pyrophosphatase activity	PF02540; PF00958	IPR001674; IPR014729; IPR022310; IPR025777; IPR029062	GO:0003922; GO:0005524; GO:0006164; GO:0006177; GO:0016462
ATI_0.19-like	chr3B	463114882	463121683	TraesCS3B01G288600.1	tr|K8EDS1|K8EDS1_9CHLO	ABC transporter ATP-binding protein	PF00005: ABC transporter; PF06472: ABC transporter transmembrane region 2	IPR003439: ABC transporter-like; IPR011527: ABC transporter type 1, transmembrane domain; IPR017871: ABC transporter, conserved site; IPR027417: P-loop containing nucleoside triphosphate hydrolase	GO:0005524 MF: ATP binding;GO:0006810 BP: transport;GO:0016021 CC: integral component of membrane;GO:0016887 MF: ATPase activity;GO:0042626 MF: ATPase activity, coupled to transmembrane movement of substances;GO:0055085 BP: transmembrane transport	PF00005; PF06472	IPR003439; IPR011527; IPR017871; IPR027417	GO:0005524; GO:0006810; GO:0016021; GO:0016887; GO:0042626; GO:0055085
ATI_0.19-like	chr3B	463115078	463121521	TraesCS3B01G288600.2	tr|K8EDS1|K8EDS1_9CHLO	ABC transporter ATP-binding protein	PF06472: ABC transporter transmembrane region 2; PF00005: ABC transporter	IPR003439: ABC transporter-like; IPR011527: ABC transporter type 1, transmembrane domain; IPR027417: P-loop containing nucleoside triphosphate hydrolase	GO:0005524 MF: ATP binding;GO:0006810 BP: transport;GO:0016021 CC: integral component of membrane;GO:0016887 MF: ATPase activity;GO:0042626 MF: ATPase activity, coupled to transmembrane movement of substances;GO:0055085 BP: transmembrane transport	PF06472; PF00005	IPR003439; IPR011527; IPR027417	GO:0005524; GO:0006810; GO:0016021; GO:0016887; GO:0042626; GO:0055085
ATI_0.19-like	chr3B	463203205	463204586	TraesCS3B01G288700.1	tr|A0A0K9PZ13|A0A0K9PZ13_ZOSMR	Basic helix-loop-helix (BHLH) family transcription factor	PF14215: bHLH-MYC and R2R3-MYB transcription factors N-terminal; PF00010: Helix-loop-helix DNA-binding domain	IPR011598: Myc-type, basic helix-loop-helix (bHLH) domain; IPR025610: Transcription factor MYC/MYB N-terminal	GO:0046983 MF: protein dimerization activity	PF14215; PF00010	IPR011598; IPR025610	GO:0046983
ATI_0.19-like	chr3B	463232554	463235535	TraesCS3B01G288800.1	tr|M7Z0P2|M7Z0P2_TRIUA	RNA polymerase II transcriptional coactivator KELP	PF08766: DEK C terminal domain; PF02229: Transcriptional Coactivator p15 (PC4)	IPR003173: Transcriptional coactivator p15 (PC4); IPR009044: ssDNA-binding transcriptional regulator; IPR014876: DEK, C-terminal; IPR017415: RNA polymerase II transcriptional coactivator KELP	GO:0003677 MF: DNA binding;GO:0003713 MF: transcription coactivator activity;GO:0006355 BP: regulation of transcription, DNA-templated	PF08766; PF02229	IPR003173; IPR009044; IPR014876; IPR017415	GO:0003677; GO:0003713; GO:0006355
ATI_0.19-like	chr3B	463251242	463257214	TraesCS3B01G288900.1	tr|G7KJ72|G7KJ72_MEDTR	Regulator of Vps4 activity in the MVB pathway protein	PF03398: Regulator of Vps4 activity in the MVB pathway	IPR005061: Vacuolar protein sorting-associated protein Ist1	GO:0015031 BP: protein transport	PF03398	IPR005061	GO:0015031
ATI_0.19-like	chr3B	463251434	463257214	TraesCS3B01G288900.2	tr|G7KJ72|G7KJ72_MEDTR	Regulator of Vps4 activity in the MVB pathway protein	PF03398: Regulator of Vps4 activity in the MVB pathway	IPR005061: Vacuolar protein sorting-associated protein Ist1	GO:0015031 BP: protein transport	PF03398	IPR005061	GO:0015031
ATI_0.19-like	chr3B	463456170	463458669	TraesCS3B01G289000.1	AT3G56470.1	F-box family protein	PF03478: Protein of unknown function (DUF295)	IPR005174: Domain unknown function DUF295		PF03478	IPR005174
ATI_0.19-like	chr3B	463461392	463471709	TraesCS3B01G289100.1	tr|B6TRQ5|B6TRQ5_MAIZE	Tesmin/TSO1-like CXC domain containing protein
ATI_0.19-like	chr3B	463461392	463471709	TraesCS3B01G289100.2	tr|A0A199VQL4|A0A199VQL4_ANACO	CRC domain-containing protein TSO1
ATI_0.19-like	chr3B	464092085	464095879	TraesCS3B01G289200.1	tr|A0A1D5WA16|A0A1D5WA16_WHEAT	Proliferating cell nuclear antigen	PF00705: Proliferating cell nuclear antigen, N-terminal domain; PF02747: Proliferating cell nuclear antigen, C-terminal domain	IPR000730: Proliferating cell nuclear antigen, PCNA; IPR022648: Proliferating cell nuclear antigen, PCNA, N-terminal; IPR022649: Proliferating cell nuclear antigen, PCNA, C-terminal	GO:0003677 MF: DNA binding;GO:0006275 BP: regulation of DNA replication;GO:0030337 MF: DNA polymerase processivity factor activity	PF00705; PF02747	IPR000730; IPR022648; IPR022649	GO:0003677; GO:0006275; GO:0030337
ATI_0.19-like	chr3B	464219120	464220848	TraesCS3B01G289300.1	tr|M8A5C4|M8A5C4_TRIUA	Proliferating cell nuclear antigen	PF00705: Proliferating cell nuclear antigen, N-terminal domain; PF02747: Proliferating cell nuclear antigen, C-terminal domain	IPR000730: Proliferating cell nuclear antigen, PCNA; IPR022648: Proliferating cell nuclear antigen, PCNA, N-terminal; IPR022649: Proliferating cell nuclear antigen, PCNA, C-terminal	GO:0003677 MF: DNA binding;GO:0006275 BP: regulation of DNA replication;GO:0030337 MF: DNA polymerase processivity factor activity	PF00705; PF02747	IPR000730; IPR022648; IPR022649	GO:0003677; GO:0006275; GO:0030337
ATI_0.19-like	chr3B	464504372	464505445	TraesCS3B01G289400.1	tr|Q6Z6V2|Q6Z6V2_ORYSJ	Protein kinase-like	PF00069: Protein kinase domain	IPR000719: Protein kinase domain; IPR008271: Serine/threonine-protein kinase, active site; IPR011009: Protein kinase-like domain; IPR017441: Protein kinase, ATP binding site	GO:0004672 MF: protein kinase activity;GO:0005524 MF: ATP binding;GO:0006468 BP: protein phosphorylation	PF00069	IPR000719; IPR008271; IPR011009; IPR017441	GO:0004672; GO:0005524; GO:0006468
ATI_0.19-like	chr3B	464615550	464617173	TraesCS3B01G289500.1	tr|Q6Z6V2|Q6Z6V2_ORYSJ	Protein kinase-like	PF00069: Protein kinase domain	IPR000719: Protein kinase domain; IPR008271: Serine/threonine-protein kinase, active site; IPR011009: Protein kinase-like domain; IPR017441: Protein kinase, ATP binding site	GO:0004672 MF: protein kinase activity;GO:0005524 MF: ATP binding;GO:0006468 BP: protein phosphorylation	PF00069	IPR000719; IPR008271; IPR011009; IPR017441	GO:0004672; GO:0005524; GO:0006468
ATI_0.19-like	chr3B	464694007	464697936	TraesCS3B01G289600.1	tr|A0A1D1YYX8|A0A1D1YYX8_9ARAE	Dihydroflavonol-4-reductase	PF13460: NAD(P)H-binding	IPR016040: NAD(P)-binding domain		PF13460	IPR016040
ATI_0.19-like	chr3B	464694007	464697936	TraesCS3B01G289600.2	tr|A0A0B2QQE4|A0A0B2QQE4_GLYSO	Protein TIC 62, chloroplastic	PF13460: NAD(P)H-binding	IPR016040: NAD(P)-binding domain		PF13460	IPR016040
ATI_0.19-like	chr3B	465063858	465067776	TraesCS3B01G289700.1	tr|A0A061DK10|A0A061DK10_THECC	BED zinc finger,hAT family dimerization domain	PF02892: BED zinc finger; PF14372: Domain of unknown function (DUF4413); PF05699: hAT family C-terminal dimerisation region	IPR003656: Zinc finger, BED-type; IPR008906: HAT, C-terminal dimerisation domain; IPR012337: Ribonuclease H-like domain; IPR013087: Zinc finger C2H2-type; IPR025525: hAT-like transposase, RNase-H fold	GO:0003676 MF: nucleic acid binding;GO:0003677 MF: DNA binding;GO:0046983 MF: protein dimerization activity	PF02892; PF14372; PF05699	IPR003656; IPR008906; IPR012337; IPR013087; IPR025525	GO:0003676; GO:0003677; GO:0046983
ATI_0.19-like	chr3B	465068549	465070005	TraesCS3B01G289800.1	tr|D7LVM7|D7LVM7_ARALL	Strictosidine synthase family protein	PF03088: Strictosidine synthase	IPR011042: Six-bladed beta-propeller, TolB-like; IPR018119: Strictosidine synthase, conserved region	GO:0009058 BP: biosynthetic process;GO:0016844 MF: strictosidine synthase activity	PF03088	IPR011042; IPR018119	GO:0009058; GO:0016844
ATI_0.19-like	chr3B	465339197	465344453	TraesCS3B01G289900.1	AT5G55100.2	SWAP (Suppressor-of-White-APricot)/surp domain-containing protein	PF09750: Alternative splicing regulator; PF01805: Surp module	IPR000061: SWAP/Surp; IPR019147: Suppressor of white apricot N-terminal domain	GO:0003723 MF: RNA binding;GO:0006396 BP: RNA processing	PF09750; PF01805	IPR000061; IPR019147	GO:0003723; GO:0006396
ATI_0.19-like	chr3B	465339197	465344453	TraesCS3B01G289900.2	AT5G55100.2	SWAP (Suppressor-of-White-APricot)/surp domain-containing protein	PF01805: Surp module	IPR000061: SWAP/Surp	GO:0003723 MF: RNA binding;GO:0006396 BP: RNA processing	PF01805	IPR000061	GO:0003723; GO:0006396
ATI_0.19-like	chr3B	465502479	465503129	TraesCS3B01G290000.1	sp|Q9UKX2|MYH2_HUMAN	Myosin-2
ATI_0.19-like	chr3B	465695636	465696332	TraesCS3B01G290100.1	sp|Q0K980|RPIA_CUPNH	Ribose-5-phosphate isomerase A
ATI_0.19-like	chr3B	465885609	465887345	TraesCS3B01G290200.1	tr|W5CRV4|W5CRV4_WHEAT	Glycosyltransferase	PF00201: UDP-glucoronosyl and UDP-glucosyl transferase	IPR002213: UDP-glucuronosyl/UDP-glucosyltransferase	GO:0008152 BP: metabolic process;GO:0016758 MF: transferase activity, transferring hexosyl groups	PF00201	IPR002213	GO:0008152; GO:0016758
ATI_0.19-like	chr3B	465928342	465935315	TraesCS3B01G290300.1	tr|G7IBR0|G7IBR0_MEDTR	ABC transporter B family protein	PF00664: ABC transporter transmembrane region; PF00005: ABC transporter	IPR003439: ABC transporter-like; IPR003593: AAA+ ATPase domain; IPR011527: ABC transporter type 1, transmembrane domain; IPR017871: ABC transporter, conserved site; IPR027417: P-loop containing nucleoside triphosphate hydrolase	GO:0005524 MF: ATP binding;GO:0006810 BP: transport;GO:0016021 CC: integral component of membrane;GO:0016887 MF: ATPase activity;GO:0042626 MF: ATPase activity, coupled to transmembrane movement of substances;GO:0055085 BP: transmembrane transport	PF00664; PF00005	IPR003439; IPR003593; IPR011527; IPR017871; IPR027417	GO:0005524; GO:0006810; GO:0016021; GO:0016887; GO:0042626; GO:0055085
ATI_0.19-like	chr3B	465928342	465935315	TraesCS3B01G290300.2	tr|G7IBR0|G7IBR0_MEDTR	ABC transporter B family protein	PF00664: ABC transporter transmembrane region; PF00005: ABC transporter	IPR003439: ABC transporter-like; IPR003593: AAA+ ATPase domain; IPR011527: ABC transporter type 1, transmembrane domain; IPR017871: ABC transporter, conserved site; IPR027417: P-loop containing nucleoside triphosphate hydrolase	GO:0005524 MF: ATP binding;GO:0006810 BP: transport;GO:0016021 CC: integral component of membrane;GO:0016887 MF: ATPase activity;GO:0042626 MF: ATPase activity, coupled to transmembrane movement of substances;GO:0055085 BP: transmembrane transport	PF00664; PF00005	IPR003439; IPR003593; IPR011527; IPR017871; IPR027417	GO:0005524; GO:0006810; GO:0016021; GO:0016887; GO:0042626; GO:0055085
ATI_0.19-like	chr3B	466099528	466104258	TraesCS3B01G290400.1	AT3G54740.8	zein-binding protein (Protein of unknown function, DUF593)
ATI_0.19-like	chr3B	466102663	466104258	TraesCS3B01G290400.2	AT3G54740.8	zein-binding protein (Protein of unknown function, DUF593)
ATI_0.19-like	chr3B	466100450	466102900	TraesCS3B01G290500.1	tr|A7BK76|A7BK76_TOBAC	Potassium channel	PF07885: Ion channel	IPR003280: Two pore domain potassium channel; IPR013099: Potassium channel domain	GO:0005267 MF: potassium channel activity;GO:0016020 CC: membrane;GO:0071805 BP: potassium ion transmembrane transport	PF07885	IPR003280; IPR013099	GO:0005267; GO:0016020; GO:0071805
ATI_0.19-like	chr3B	466105785	466106991	TraesCS3B01G290600.1	tr|Q6Q789|Q6Q789_VITVI	Myb transcription factor	PF00249: Myb-like DNA-binding domain	IPR001005: SANT/Myb domain; IPR009057: Homeobox domain-like; IPR017930: Myb domain	GO:0003677 MF: DNA binding	PF00249	IPR001005; IPR009057; IPR017930	GO:0003677
ATI_0.19-like	chr3B	466256736	466265442	TraesCS3B01G290700.1	tr|G7ILW7|G7ILW7_MEDTR	ABC transporter B family protein	PF00664: ABC transporter transmembrane region; PF00005: ABC transporter	IPR003439: ABC transporter-like; IPR003593: AAA+ ATPase domain; IPR011527: ABC transporter type 1, transmembrane domain; IPR017871: ABC transporter, conserved site; IPR027417: P-loop containing nucleoside triphosphate hydrolase	GO:0005524 MF: ATP binding;GO:0006810 BP: transport;GO:0016021 CC: integral component of membrane;GO:0016887 MF: ATPase activity;GO:0042626 MF: ATPase activity, coupled to transmembrane movement of substances;GO:0055085 BP: transmembrane transport	PF00664; PF00005	IPR003439; IPR003593; IPR011527; IPR017871; IPR027417	GO:0005524; GO:0006810; GO:0016021; GO:0016887; GO:0042626; GO:0055085
ATI_0.19-like	chr3B	466296792	466299934	TraesCS3B01G290800.1	tr|M8BLS4|M8BLS4_AEGTA	GDSL esterase/lipase	PF00657: GDSL-like Lipase/Acylhydrolase	IPR001087: GDSL lipase/esterase; IPR013830: SGNH hydrolase-type esterase domain	GO:0016788 MF: hydrolase activity, acting on ester bonds	PF00657	IPR001087; IPR013830	GO:0016788
ATI_0.19-like	chr3B	466297050	466299934	TraesCS3B01G290800.2	tr|M8BLS4|M8BLS4_AEGTA	GDSL esterase/lipase	PF00657: GDSL-like Lipase/Acylhydrolase	IPR001087: GDSL lipase/esterase; IPR013830: SGNH hydrolase-type esterase domain	GO:0016788 MF: hydrolase activity, acting on ester bonds	PF00657	IPR001087; IPR013830	GO:0016788
ATI_0.19-like	chr3B	466605770	466612208	TraesCS3B01G290900.1	tr|G7IBR0|G7IBR0_MEDTR	ABC transporter B family protein	PF00664: ABC transporter transmembrane region; PF00005: ABC transporter	IPR003439: ABC transporter-like; IPR003593: AAA+ ATPase domain; IPR011527: ABC transporter type 1, transmembrane domain; IPR017871: ABC transporter, conserved site; IPR027417: P-loop containing nucleoside triphosphate hydrolase	GO:0005524 MF: ATP binding;GO:0006810 BP: transport;GO:0016021 CC: integral component of membrane;GO:0016887 MF: ATPase activity;GO:0042626 MF: ATPase activity, coupled to transmembrane movement of substances;GO:0055085 BP: transmembrane transport	PF00664; PF00005	IPR003439; IPR003593; IPR011527; IPR017871; IPR027417	GO:0005524; GO:0006810; GO:0016021; GO:0016887; GO:0042626; GO:0055085
ATI_0.19-like	chr3B	466613846	466621511	TraesCS3B01G291000.1	tr|G7ILW5|G7ILW5_MEDTR	ABC transporter B family-like protein	PF00664: ABC transporter transmembrane region; PF00005: ABC transporter	IPR003439: ABC transporter-like; IPR003593: AAA+ ATPase domain; IPR011527: ABC transporter type 1, transmembrane domain; IPR017871: ABC transporter, conserved site; IPR027417: P-loop containing nucleoside triphosphate hydrolase	GO:0005524 MF: ATP binding;GO:0006810 BP: transport;GO:0016021 CC: integral component of membrane;GO:0016887 MF: ATPase activity;GO:0042626 MF: ATPase activity, coupled to transmembrane movement of substances;GO:0055085 BP: transmembrane transport	PF00664; PF00005	IPR003439; IPR003593; IPR011527; IPR017871; IPR027417	GO:0005524; GO:0006810; GO:0016021; GO:0016887; GO:0042626; GO:0055085
ATI_0.19-like	chr3B	466613846	466621511	TraesCS3B01G291000.2	tr|G7ILW5|G7ILW5_MEDTR	ABC transporter B family-like protein	PF00664: ABC transporter transmembrane region; PF00005: ABC transporter	IPR003439: ABC transporter-like; IPR003593: AAA+ ATPase domain; IPR011527: ABC transporter type 1, transmembrane domain; IPR017871: ABC transporter, conserved site; IPR027417: P-loop containing nucleoside triphosphate hydrolase	GO:0005524 MF: ATP binding;GO:0006810 BP: transport;GO:0016021 CC: integral component of membrane;GO:0016887 MF: ATPase activity;GO:0042626 MF: ATPase activity, coupled to transmembrane movement of substances;GO:0055085 BP: transmembrane transport	PF00664; PF00005	IPR003439; IPR003593; IPR011527; IPR017871; IPR027417	GO:0005524; GO:0006810; GO:0016021; GO:0016887; GO:0042626; GO:0055085
ATI_0.19-like	chr3B	466625429	466630810	TraesCS3B01G291100.1	tr|G7ILW7|G7ILW7_MEDTR	ABC transporter B family protein	PF00664: ABC transporter transmembrane region; PF00005: ABC transporter	IPR003439: ABC transporter-like; IPR003593: AAA+ ATPase domain; IPR011527: ABC transporter type 1, transmembrane domain; IPR017871: ABC transporter, conserved site; IPR027417: P-loop containing nucleoside triphosphate hydrolase	GO:0005524 MF: ATP binding;GO:0006810 BP: transport;GO:0016021 CC: integral component of membrane;GO:0016887 MF: ATPase activity;GO:0042626 MF: ATPase activity, coupled to transmembrane movement of substances;GO:0055085 BP: transmembrane transport	PF00664; PF00005	IPR003439; IPR003593; IPR011527; IPR017871; IPR027417	GO:0005524; GO:0006810; GO:0016021; GO:0016887; GO:0042626; GO:0055085
ATI_0.19-like	chr3B	466625429	466633137	TraesCS3B01G291100.2	tr|G7ILW7|G7ILW7_MEDTR	ABC transporter B family protein	PF00664: ABC transporter transmembrane region; PF00005: ABC transporter	IPR003439: ABC transporter-like; IPR003593: AAA+ ATPase domain; IPR011527: ABC transporter type 1, transmembrane domain; IPR017871: ABC transporter, conserved site; IPR027417: P-loop containing nucleoside triphosphate hydrolase	GO:0005524 MF: ATP binding;GO:0006810 BP: transport;GO:0016021 CC: integral component of membrane;GO:0016887 MF: ATPase activity;GO:0042626 MF: ATPase activity, coupled to transmembrane movement of substances;GO:0055085 BP: transmembrane transport	PF00664; PF00005	IPR003439; IPR003593; IPR011527; IPR017871; IPR027417	GO:0005524; GO:0006810; GO:0016021; GO:0016887; GO:0042626; GO:0055085
ATI_0.19-like	chr3B	466625429	466633137	TraesCS3B01G291100.3	tr|G7ILW7|G7ILW7_MEDTR	ABC transporter B family protein	PF00664: ABC transporter transmembrane region; PF00005: ABC transporter	IPR003439: ABC transporter-like; IPR003593: AAA+ ATPase domain; IPR011527: ABC transporter type 1, transmembrane domain; IPR017871: ABC transporter, conserved site; IPR027417: P-loop containing nucleoside triphosphate hydrolase	GO:0005524 MF: ATP binding;GO:0006810 BP: transport;GO:0016021 CC: integral component of membrane;GO:0016887 MF: ATPase activity;GO:0042626 MF: ATPase activity, coupled to transmembrane movement of substances;GO:0055085 BP: transmembrane transport	PF00664; PF00005	IPR003439; IPR003593; IPR011527; IPR017871; IPR027417	GO:0005524; GO:0006810; GO:0016021; GO:0016887; GO:0042626; GO:0055085
ATI_0.19-like	chr3B	466627449	466633137	TraesCS3B01G291100.4	tr|G7ILW7|G7ILW7_MEDTR	ABC transporter B family protein	PF00664: ABC transporter transmembrane region; PF00005: ABC transporter	IPR003439: ABC transporter-like; IPR003593: AAA+ ATPase domain; IPR011527: ABC transporter type 1, transmembrane domain; IPR017871: ABC transporter, conserved site; IPR027417: P-loop containing nucleoside triphosphate hydrolase	GO:0005524 MF: ATP binding;GO:0006810 BP: transport;GO:0016021 CC: integral component of membrane;GO:0016887 MF: ATPase activity;GO:0042626 MF: ATPase activity, coupled to transmembrane movement of substances;GO:0055085 BP: transmembrane transport	PF00664; PF00005	IPR003439; IPR003593; IPR011527; IPR017871; IPR027417	GO:0005524; GO:0006810; GO:0016021; GO:0016887; GO:0042626; GO:0055085
ATI_0.19-like	chr3B	466627843	466633137	TraesCS3B01G291100.5	tr|G7ILW7|G7ILW7_MEDTR	ABC transporter B family protein	PF00664: ABC transporter transmembrane region; PF00005: ABC transporter	IPR003439: ABC transporter-like; IPR003593: AAA+ ATPase domain; IPR011527: ABC transporter type 1, transmembrane domain; IPR017871: ABC transporter, conserved site; IPR027417: P-loop containing nucleoside triphosphate hydrolase	GO:0005524 MF: ATP binding;GO:0006810 BP: transport;GO:0016021 CC: integral component of membrane;GO:0016887 MF: ATPase activity;GO:0042626 MF: ATPase activity, coupled to transmembrane movement of substances;GO:0055085 BP: transmembrane transport	PF00664; PF00005	IPR003439; IPR003593; IPR011527; IPR017871; IPR027417	GO:0005524; GO:0006810; GO:0016021; GO:0016887; GO:0042626; GO:0055085
ATI_0.19-like	chr3B	466646701	466647066	TraesCS3B01G291200.1	tr|Q2QLW7|Q2QLW7_ORYSJ	Retrotransposon protein, putative, unclassified
ATI_0.19-like	chr3B	466685216	466688057	TraesCS3B01G291300.1	tr|A0A103YAR2|A0A103YAR2_CYNCS	1-aminocyclopropane-1-carboxylate deaminase/D-cysteine desulfhydrase		IPR001926: Tryptophan synthase beta subunit-like PLP-dependent enzyme; IPR027278: 1-aminocyclopropane-1-carboxylate deaminase/D-cysteine desulfhydrase			IPR001926; IPR027278
ATI_0.19-like	chr3B	467045962	467050050	TraesCS3B01G291400.1	tr|A0A1D5W6I3|A0A1D5W6I3_WHEAT	Coatomer subunit beta	PF01602: Adaptin N terminal region; PF07718: Coatomer beta C-terminal region; PF14806: Coatomer beta subunit appendage platform	IPR002553: Clathrin/coatomer adaptor, adaptin-like, N-terminal; IPR011710: Coatomer beta subunit, C-terminal; IPR011989: Armadillo-like helical; IPR016024: Armadillo-type fold; IPR016460: Coatomer beta subunit (COPB1); IPR029446: Coatomer beta subunit, appendage platform domain	GO:0005198 MF: structural molecule activity;GO:0005488 MF: binding;GO:0005737 CC: cytoplasm;GO:0006886 BP: intracellular protein transport;GO:0016192 BP: vesicle-mediated transport;GO:0030117 CC: membrane coat;GO:0030126 CC: COPI vesicle coat	PF01602; PF07718; PF14806	IPR002553; IPR011710; IPR011989; IPR016024; IPR016460; IPR029446	GO:0005198; GO:0005488; GO:0005737; GO:0006886; GO:0016192; GO:0030117; GO:0030126
ATI_0.19-like	chr3B	467045962	467059959	TraesCS3B01G291400.2	tr|A0A1D5W6I3|A0A1D5W6I3_WHEAT	Coatomer subunit beta	PF01602: Adaptin N terminal region; PF07718: Coatomer beta C-terminal region; PF14806: Coatomer beta subunit appendage platform	IPR002553: Clathrin/coatomer adaptor, adaptin-like, N-terminal; IPR011710: Coatomer beta subunit, C-terminal; IPR011989: Armadillo-like helical; IPR016024: Armadillo-type fold; IPR016460: Coatomer beta subunit (COPB1); IPR029446: Coatomer beta subunit, appendage platform domain	GO:0005198 MF: structural molecule activity;GO:0005488 MF: binding;GO:0005737 CC: cytoplasm;GO:0006886 BP: intracellular protein transport;GO:0016192 BP: vesicle-mediated transport;GO:0030117 CC: membrane coat;GO:0030126 CC: COPI vesicle coat	PF01602; PF07718; PF14806	IPR002553; IPR011710; IPR011989; IPR016024; IPR016460; IPR029446	GO:0005198; GO:0005488; GO:0005737; GO:0006886; GO:0016192; GO:0030117; GO:0030126
ATI_0.19-like	chr3B	469630711	469632189	TraesCS3B01G291500.1	tr|A0A0G4AM53|A0A0G4AM53_9ROSI	Polynucleotidyl transferase ribonuclease H-like superfamily protein	PF00929: Exonuclease	IPR012337: Ribonuclease H-like domain; IPR013520: Exonuclease, RNase T/DNA polymerase III	GO:0003676 MF: nucleic acid binding	PF00929	IPR012337; IPR013520	GO:0003676
ATI_0.19-like	chr3B	469634289	469645920	TraesCS3B01G291600.1	AT1G62305.1	Core-2/I-branching beta-1,6-N-acetylglucosaminyltransferase family protein	PF02485: Core-2/I-Branching enzyme	IPR003406: Glycosyl transferase, family 14	GO:0008375 MF: acetylglucosaminyltransferase activity;GO:0016020 CC: membrane	PF02485	IPR003406	GO:0008375; GO:0016020
ATI_0.19-like	chr3B	469766562	469770885	TraesCS3B01G291700.1	tr|B3IWJ1|B3IWJ1_9BRAS	Methyltransferase	PF08241: Methyltransferase domain; PF13489: Methyltransferase domain	IPR013216: Methyltransferase type 11; IPR025771: Phosphoethanolamine N-methyltransferase; IPR029063: S-adenosyl-L-methionine-dependent methyltransferase	GO:0000234 MF: phosphoethanolamine N-methyltransferase activity;GO:0006656 BP: phosphatidylcholine biosynthetic process;GO:0008152 BP: metabolic process;GO:0008168 MF: methyltransferase activity	PF08241; PF13489	IPR013216; IPR025771; IPR029063	GO:0000234; GO:0006656; GO:0008152; GO:0008168
ATI_0.19-like	chr3B	469808798	469809331	TraesCS3B01G291800.1	tr|Q10LY2|Q10LY2_ORYSJ	Ulp1 protease family, C-terminal catalytic domain containing protein, expressed
ATI_0.19-like	chr3B	470029448	470032112	TraesCS3B01G291900.1	tr|A0A077RTG3|A0A077RTG3_WHEAT	Serine/threonine-protein kinase	PF01453: D-mannose binding lectin; PF00954: S-locus glycoprotein domain; PF00069: Protein kinase domain	IPR000719: Protein kinase domain; IPR000742: EGF-like domain; IPR000858: S-locus glycoprotein domain; IPR001480: Bulb-type lectin domain; IPR008271: Serine/threonine-protein kinase, active site; IPR011009: Protein kinase-like domain; IPR017441: Protein kinase, ATP binding site; IPR024171: S-receptor-like serine/threonine-protein kinase	GO:0004672 MF: protein kinase activity;GO:0004674 MF: protein serine/threonine kinase activity;GO:0005515 MF: protein binding;GO:0005524 MF: ATP binding;GO:0006468 BP: protein phosphorylation;GO:0048544 BP: recognition of pollen	PF01453; PF00954; PF00069	IPR000719; IPR000742; IPR000858; IPR001480; IPR008271; IPR011009; IPR017441; IPR024171	GO:0004672; GO:0004674; GO:0005515; GO:0005524; GO:0006468; GO:0048544
ATI_0.19-like	chr3B	470046791	470059337	TraesCS3B01G292000.1	tr|A0A061E7Q5|A0A061E7Q5_THECC	ENTH/ANTH/VHS superfamily protein	PF07651: ANTH domain	IPR008942: ENTH/VHS; IPR011417: AP180 N-terminal homology (ANTH) domain; IPR013809: ENTH domain; IPR014712: Phosphoinositide-binding clathrin adaptor, domain 2	GO:0005543 MF: phospholipid binding;GO:0005545 MF: 1-phosphatidylinositol binding;GO:0030136 CC: clathrin-coated vesicle;GO:0030276 MF: clathrin binding;GO:0048268 BP: clathrin coat assembly	PF07651	IPR008942; IPR011417; IPR013809; IPR014712	GO:0005543; GO:0005545; GO:0030136; GO:0030276; GO:0048268
ATI_0.19-like	chr3B	470046791	470059337	TraesCS3B01G292000.2	tr|A0A061E7Q5|A0A061E7Q5_THECC	ENTH/ANTH/VHS superfamily protein	PF07651: ANTH domain	IPR008942: ENTH/VHS; IPR011417: AP180 N-terminal homology (ANTH) domain; IPR013809: ENTH domain; IPR014712: Phosphoinositide-binding clathrin adaptor, domain 2	GO:0005543 MF: phospholipid binding;GO:0005545 MF: 1-phosphatidylinositol binding;GO:0030136 CC: clathrin-coated vesicle;GO:0030276 MF: clathrin binding;GO:0048268 BP: clathrin coat assembly	PF07651	IPR008942; IPR011417; IPR013809; IPR014712	GO:0005543; GO:0005545; GO:0030136; GO:0030276; GO:0048268
ATI_0.19-like	chr3B	470502690	470502812	TraesCS3B01G292100.1	tr|A0A072V006|A0A072V006_MEDTR	Rotundifolia-like protein	PF08137: DVL family	IPR012552: DVL		PF08137	IPR012552
ATI_0.19-like	chr3B	470597571	470613676	TraesCS3B01G292200.1	tr|A0A1E5WDT9|A0A1E5WDT9_9POAL	Symplekin	PF11935: Domain of unknown function (DUF3453); PF12295: Symplekin tight junction protein C terminal	IPR011989: Armadillo-like helical; IPR016024: Armadillo-type fold; IPR022075: Symplekin C-terminal; IPR032460: Symplekin/Pta1, N-terminal	GO:0005488 MF: binding	PF11935; PF12295	IPR011989; IPR016024; IPR022075; IPR032460	GO:0005488
ATI_0.19-like	chr3B	470847845	470853842	TraesCS3B01G292300.1	AT3G48300.2	cytochrome P450, family 71, subfamily A, polypeptide 23
ATI_0.19-like	chr3B	470856184	470858166	TraesCS3B01G292400.1	sp|Q2IBE6|CTTB2_PONAB	Cortactin-binding protein 2
ATI_0.19-like	chr3B	470859751	470861717	TraesCS3B01G292500.1	tr|Q33BI5|Q33BI5_ORYSJ	Transposon protein, putative, Mutator sub-class, expressed	PF03108: MuDR family transposase	IPR004332: Transposase, MuDR, plant		PF03108	IPR004332
ATI_0.19-like	chr3B	470861829	470865223	TraesCS3B01G292600.1	sp|P93194|RPK1_IPONI	Receptor-like protein kinase	PF13855: Leucine rich repeat; PF07714: Protein tyrosine kinase	IPR000719: Protein kinase domain; IPR001245: Serine-threonine/tyrosine-protein kinase, catalytic domain; IPR001611: Leucine-rich repeat; IPR003591: Leucine-rich repeat, typical subtype; IPR008271: Serine/threonine-protein kinase, active site; IPR011009: Protein kinase-like domain; IPR017441: Protein kinase, ATP binding site; IPR032675: Leucine-rich repeat domain, L domain-like	GO:0004672 MF: protein kinase activity;GO:0005515 MF: protein binding;GO:0005524 MF: ATP binding;GO:0006468 BP: protein phosphorylation	PF13855; PF07714	IPR000719; IPR001245; IPR001611; IPR003591; IPR008271; IPR011009; IPR017441; IPR032675	GO:0004672; GO:0005515; GO:0005524; GO:0006468
ATI_0.19-like	chr3B	470862350	470865223	TraesCS3B01G292600.2	sp|P93194|RPK1_IPONI	Receptor-like protein kinase	PF13855: Leucine rich repeat; PF07714: Protein tyrosine kinase	IPR000719: Protein kinase domain; IPR001245: Serine-threonine/tyrosine-protein kinase, catalytic domain; IPR001611: Leucine-rich repeat; IPR003591: Leucine-rich repeat, typical subtype; IPR008271: Serine/threonine-protein kinase, active site; IPR011009: Protein kinase-like domain; IPR017441: Protein kinase, ATP binding site; IPR032675: Leucine-rich repeat domain, L domain-like	GO:0004672 MF: protein kinase activity;GO:0005515 MF: protein binding;GO:0005524 MF: ATP binding;GO:0006468 BP: protein phosphorylation	PF13855; PF07714	IPR000719; IPR001245; IPR001611; IPR003591; IPR008271; IPR011009; IPR017441; IPR032675	GO:0004672; GO:0005515; GO:0005524; GO:0006468
ATI_0.19-like	chr3B	470867037	470877793	TraesCS3B01G292700.1	sp|P93194|RPK1_IPONI	Receptor-like protein kinase	PF13855: Leucine rich repeat; PF00069: Protein kinase domain	IPR000719: Protein kinase domain; IPR001611: Leucine-rich repeat; IPR003591: Leucine-rich repeat, typical subtype; IPR008271: Serine/threonine-protein kinase, active site; IPR011009: Protein kinase-like domain; IPR017441: Protein kinase, ATP binding site; IPR032675: Leucine-rich repeat domain, L domain-like	GO:0004672 MF: protein kinase activity;GO:0005515 MF: protein binding;GO:0005524 MF: ATP binding;GO:0006468 BP: protein phosphorylation	PF13855; PF00069	IPR000719; IPR001611; IPR003591; IPR008271; IPR011009; IPR017441; IPR032675	GO:0004672; GO:0005515; GO:0005524; GO:0006468
ATI_0.19-like	chr3B	471247189	471250129	TraesCS3B01G292800.1	tr|B4FLC5|B4FLC5_MAIZE	Peptidyl-tRNA hydrolase	PF01195: Peptidyl-tRNA hydrolase	IPR001328: Peptidyl-tRNA hydrolase; IPR018171: Peptidyl-tRNA hydrolase, conserved site	GO:0004045 MF: aminoacyl-tRNA hydrolase activity	PF01195	IPR001328; IPR018171	GO:0004045
ATI_0.19-like	chr3B	471474811	471480092	TraesCS3B01G292900.1	tr|B6THZ8|B6THZ8_MAIZE	Threonine synthase	PF00291: Pyridoxal-phosphate dependent enzyme	IPR001926: Tryptophan synthase beta subunit-like PLP-dependent enzyme; IPR004450: Threonine synthase-like		PF00291	IPR001926; IPR004450
ATI_0.19-like	chr3B	471799652	471801391	TraesCS3B01G293000.1	AT1G25560.1	AP2/B3 transcription factor family protein	PF00847: AP2 domain; PF02362: B3 DNA binding domain	IPR001471: AP2/ERF domain; IPR003340: B3 DNA binding domain; IPR015300: DNA-binding pseudobarrel domain; IPR016177: DNA-binding domain	GO:0003677 MF: DNA binding;GO:0003700 MF: transcription factor activity, sequence-specific DNA binding;GO:0006355 BP: regulation of transcription, DNA-templated	PF00847; PF02362	IPR001471; IPR003340; IPR015300; IPR016177	GO:0003677; GO:0003700; GO:0006355
ATI_0.19-like	chr3B	472112424	472117075	TraesCS3B01G293100.1	tr|B9RFC2|B9RFC2_RICCO	Arginine/serine-rich splicing factor, putative	PF00076: RNA recognition motif. (a.k.a. RRM, RBD, or RNP domain)	IPR000504: RNA recognition motif domain	GO:0003676 MF: nucleic acid binding	PF00076	IPR000504	GO:0003676
ATI_0.19-like	chr3B	472112424	472117075	TraesCS3B01G293100.2	tr|B9RFC2|B9RFC2_RICCO	Arginine/serine-rich splicing factor, putative	PF00076: RNA recognition motif. (a.k.a. RRM, RBD, or RNP domain)	IPR000504: RNA recognition motif domain	GO:0003676 MF: nucleic acid binding	PF00076	IPR000504	GO:0003676
ATI_0.19-like	chr3B	472113316	472117075	TraesCS3B01G293100.3	tr|B9RFC2|B9RFC2_RICCO	Arginine/serine-rich splicing factor, putative	PF00076: RNA recognition motif. (a.k.a. RRM, RBD, or RNP domain)	IPR000504: RNA recognition motif domain	GO:0003676 MF: nucleic acid binding	PF00076	IPR000504	GO:0003676
ATI_0.19-like	chr3B	472112424	472117075	TraesCS3B01G293100.4	tr|B9RFC2|B9RFC2_RICCO	Arginine/serine-rich splicing factor, putative	PF00076: RNA recognition motif. (a.k.a. RRM, RBD, or RNP domain)	IPR000504: RNA recognition motif domain	GO:0003676 MF: nucleic acid binding	PF00076	IPR000504	GO:0003676
ATI_0.19-like	chr3B	472112424	472116092	TraesCS3B01G293100.5	tr|B9RFC2|B9RFC2_RICCO	Arginine/serine-rich splicing factor, putative	PF00076: RNA recognition motif. (a.k.a. RRM, RBD, or RNP domain)	IPR000504: RNA recognition motif domain	GO:0003676 MF: nucleic acid binding	PF00076	IPR000504	GO:0003676
ATI_0.19-like	chr3B	472114380	472116092	TraesCS3B01G293100.6	tr|B9RFC2|B9RFC2_RICCO	Arginine/serine-rich splicing factor, putative	PF00076: RNA recognition motif. (a.k.a. RRM, RBD, or RNP domain)	IPR000504: RNA recognition motif domain	GO:0003676 MF: nucleic acid binding	PF00076	IPR000504	GO:0003676
ATI_0.19-like	chr3B	472305789	472306984	TraesCS3B01G293200.1	tr|A0A077RF77|A0A077RF77_WHEAT	Chitinase	PF00187: Chitin recognition protein; PF00182: Chitinase class I	IPR000726: Glycoside hydrolase, family 19, catalytic; IPR001002: Chitin-binding, type 1; IPR016283: Glycoside hydrolase, family 19; IPR018371: Chitin-binding, type 1, conserved site; IPR023346: Lysozyme-like domain	GO:0004568 MF: chitinase activity;GO:0005975 BP: carbohydrate metabolic process;GO:0006032 BP: chitin catabolic process;GO:0008061 MF: chitin binding;GO:0016998 BP: cell wall macromolecule catabolic process	PF00187; PF00182	IPR000726; IPR001002; IPR016283; IPR018371; IPR023346	GO:0004568; GO:0005975; GO:0006032; GO:0008061; GO:0016998
ATI_0.19-like	chr3B	472322219	472325462	TraesCS3B01G293300.1	tr|A0A072VQU9|A0A072VQU9_MEDTR	Lipid phosphate phosphatase-like protein	PF01569: PAP2 superfamily	IPR000326: Phosphatidic acid phosphatase type 2/haloperoxidase		PF01569	IPR000326
ATI_0.19-like	chr3B	472585063	472587093	TraesCS3B01G293400.1	tr|A0A0H4TIG5|A0A0H4TIG5_WHEAT	Chitinase	PF00187: Chitin recognition protein; PF00182: Chitinase class I	IPR000726: Glycoside hydrolase, family 19, catalytic; IPR001002: Chitin-binding, type 1; IPR018371: Chitin-binding, type 1, conserved site; IPR023346: Lysozyme-like domain	GO:0004568 MF: chitinase activity;GO:0006032 BP: chitin catabolic process;GO:0008061 MF: chitin binding;GO:0016998 BP: cell wall macromolecule catabolic process	PF00187; PF00182	IPR000726; IPR001002; IPR018371; IPR023346	GO:0004568; GO:0006032; GO:0008061; GO:0016998
ATI_0.19-like	chr3B	472602513	472603369	TraesCS3B01G293500.1	tr|A0A061E8I4|A0A061E8I4_THECC	Hydroxyproline-rich glycoprotein family protein
ATI_0.19-like	chr3B	472854362	472857774	TraesCS3B01G293600.1	AT1G73760.1	RING/U-box superfamily protein	PF13639: Ring finger domain	IPR001841: Zinc finger, RING-type; IPR013083: Zinc finger, RING/FYVE/PHD-type	GO:0005515 MF: protein binding;GO:0008270 MF: zinc ion binding	PF13639	IPR001841; IPR013083	GO:0005515; GO:0008270
ATI_0.19-like	chr3B	472858743	472865177	TraesCS3B01G293700.1	AT1G15060.3	alpha/beta hydrolase family protein	PF12146: Serine aminopeptidase, S33	IPR016969: Uncharacterised conserved protein UCP031088, alpha/beta hydrolase, At1g15070; IPR022742: Serine aminopeptidase, S33; IPR029058: Alpha/Beta hydrolase fold		PF12146	IPR016969; IPR022742; IPR029058
ATI_0.19-like	chr3B	472858268	472865177	TraesCS3B01G293700.2	AT1G15060.3	alpha/beta hydrolase family protein	PF00561: alpha/beta hydrolase fold	IPR000073: Alpha/beta hydrolase fold-1; IPR029058: Alpha/Beta hydrolase fold		PF00561	IPR000073; IPR029058
ATI_0.19-like	chr3B	472858794	472865177	TraesCS3B01G293700.3	AT1G73750.1	alpha/beta hydrolase family protein	PF00561: alpha/beta hydrolase fold	IPR000073: Alpha/beta hydrolase fold-1; IPR029058: Alpha/Beta hydrolase fold		PF00561	IPR000073; IPR029058
ATI_0.19-like	chr3B	472858895	472865177	TraesCS3B01G293700.4	AT1G15060.2	alpha/beta hydrolase family protein		IPR029058: Alpha/Beta hydrolase fold			IPR029058
ATI_0.19-like	chr3B	472879197	472880273	TraesCS3B01G293800.1	tr|A0A067Y2M1|A0A067Y2M1_ORYSJ	Beta-glucosidase	PF00232: Glycosyl hydrolase family 1	IPR001360: Glycoside hydrolase family 1; IPR017853: Glycoside hydrolase superfamily	GO:0004553 MF: hydrolase activity, hydrolyzing O-glycosyl compounds;GO:0005975 BP: carbohydrate metabolic process	PF00232	IPR001360; IPR017853	GO:0004553; GO:0005975
ATI_0.19-like	chr3B	472910368	472913253	TraesCS3B01G293900.1	tr|A0A199V138|A0A199V138_ANACO	Protein PLASTID MOVEMENT IMPAIRED 2	PF05701: Weak chloroplast movement under blue light	IPR008545: WEB family		PF05701	IPR008545
ATI_0.19-like	chr3B	473177575	473178012	TraesCS3B01G294000.1	sp|Q7NY13|IF2_CHRVO	Translation initiation factor IF-2
ATI_0.19-like	chr3B	473179171	473179769	TraesCS3B01G294100.1	AT2G04420.1	Polynucleotidyl transferase, ribonuclease H-like superfamily protein	PF13456: Reverse transcriptase-like	IPR012337: Ribonuclease H-like domain	GO:0003676 MF: nucleic acid binding	PF13456	IPR012337	GO:0003676
ATI_0.19-like	chr3B	473181518	473188033	TraesCS3B01G294200.1	tr|A0A077RTW4|A0A077RTW4_WHEAT	Serine/threonine-protein phosphatase	PF00149: Calcineurin-like phosphoesterase	IPR004843: Calcineurin-like phosphoesterase domain, ApaH type; IPR006186: Serine/threonine-specific protein phosphatase/bis(5-nucleosyl)-tetraphosphatase; IPR029052: Metallo-dependent phosphatase-like	GO:0016787 MF: hydrolase activity	PF00149	IPR004843; IPR006186; IPR029052	GO:0016787
ATI_0.19-like	chr3B	473236661	473237651	TraesCS3B01G294300.1	tr|A0A072UYX1|A0A072UYX1_MEDTR	Myb/SANT-like DNA-binding domain protein
ATI_0.19-like	chr3B	473243362	473251231	TraesCS3B01G294400.1	tr|W9QS49|W9QS49_9ROSA	DNA repair helicase	PF13625: Helicase conserved C-terminal domain; PF04851: Type III restriction enzyme, res subunit; PF16203: ERCC3/RAD25/XPB C-terminal helicase	IPR001161: Helicase XPB/Ssl2; IPR001650: Helicase, C-terminal; IPR006935: Helicase/UvrB, N-terminal; IPR014001: Helicase superfamily 1/2, ATP-binding domain; IPR027417: P-loop containing nucleoside triphosphate hydrolase; IPR032438: ERCC3/RAD25/XPB helicase, C-terminal domain; IPR032830: Helicase XPB/Ssl2, N-terminal domain	GO:0003677 MF: DNA binding;GO:0004003 MF: ATP-dependent DNA helicase activity;GO:0005524 MF: ATP binding;GO:0006289 BP: nucleotide-excision repair;GO:0006367 BP: transcription initiation from RNA polymerase II promoter;GO:0016787 MF: hydrolase activity	PF13625; PF04851; PF16203	IPR001161; IPR001650; IPR006935; IPR014001; IPR027417; IPR032438; IPR032830	GO:0003677; GO:0004003; GO:0005524; GO:0006289; GO:0006367; GO:0016787
ATI_0.19-like	chr3B	473538862	473540229	TraesCS3B01G294500.1	AT2G35330.2	RING/U-box superfamily protein
ATI_0.19-like	chr3B	473684871	473689755	TraesCS3B01G294600.1	sp|B8I385|COAD_CLOCE	Phosphopantetheine adenylyltransferase	PF01467: Cytidylyltransferase-like	IPR004821: Cytidyltransferase-like domain; IPR014729: Rossmann-like alpha/beta/alpha sandwich fold	GO:0003824 MF: catalytic activity;GO:0009058 BP: biosynthetic process	PF01467	IPR004821; IPR014729	GO:0003824; GO:0009058
ATI_0.19-like	chr3B	473689181	473690709	TraesCS3B01G294700.1	tr|W5CXA5|W5CXA5_WHEAT	Reticulon-like protein	PF02453: Reticulon	IPR003388: Reticulon		PF02453	IPR003388
ATI_0.19-like	chr3B	473691569	473691859	TraesCS3B01G294800.1	tr|G7KV73|G7KV73_MEDTR	Lipid transfer protein	PF14368: Probable lipid transfer	IPR016140: Bifunctional inhibitor/plant lipid transfer protein/seed storage helical domain		PF14368	IPR016140
ATI_0.19-like	chr3B	473691923	473694543	TraesCS3B01G294900.1	AT5G38250.1	Protein kinase family protein	PF00704: Glycosyl hydrolases family 18; PF07714: Protein tyrosine kinase	IPR000719: Protein kinase domain; IPR001223: Glycoside hydrolase family 18, catalytic domain; IPR001245: Serine-threonine/tyrosine-protein kinase, catalytic domain; IPR001579: Glycoside hydrolase, chitinase active site; IPR011009: Protein kinase-like domain; IPR017853: Glycoside hydrolase superfamily	GO:0004553 MF: hydrolase activity, hydrolyzing O-glycosyl compounds;GO:0004672 MF: protein kinase activity;GO:0005524 MF: ATP binding;GO:0005975 BP: carbohydrate metabolic process;GO:0006468 BP: protein phosphorylation	PF00704; PF07714	IPR000719; IPR001223; IPR001245; IPR001579; IPR011009; IPR017853	GO:0004553; GO:0004672; GO:0005524; GO:0005975; GO:0006468
ATI_0.19-like	chr3B	473694773	473703391	TraesCS3B01G295000.1	tr|G7KMN3|G7KMN3_MEDTR	Receptor-like kinase	PF14380: Wall-associated receptor kinase C-terminal; PF07714: Protein tyrosine kinase	IPR000719: Protein kinase domain; IPR001245: Serine-threonine/tyrosine-protein kinase, catalytic domain; IPR008271: Serine/threonine-protein kinase, active site; IPR011009: Protein kinase-like domain; IPR017441: Protein kinase, ATP binding site; IPR032872: Wall-associated receptor kinase, C-terminal	GO:0004672 MF: protein kinase activity;GO:0005524 MF: ATP binding;GO:0006468 BP: protein phosphorylation	PF14380; PF07714	IPR000719; IPR001245; IPR008271; IPR011009; IPR017441; IPR032872	GO:0004672; GO:0005524; GO:0006468
ATI_0.19-like	chr3B	473704183	473705139	TraesCS3B01G295100.1	tr|A0A0H4NYD3|A0A0H4NYD3_MAIZE	Wall-associated receptor-like kinase	PF14380: Wall-associated receptor kinase C-terminal	IPR032872: Wall-associated receptor kinase, C-terminal		PF14380	IPR032872
ATI_0.19-like	chr3B	473708578	473710975	TraesCS3B01G295200.1	tr|G7IC86|G7IC86_MEDTR	Receptor-like kinase	PF13947: Wall-associated receptor kinase galacturonan-binding; PF14380: Wall-associated receptor kinase C-terminal	IPR025287: Wall-associated receptor kinase, galacturonan-binding domain; IPR032872: Wall-associated receptor kinase, C-terminal	GO:0030247 MF: polysaccharide binding	PF13947; PF14380	IPR025287; IPR032872	GO:0030247
ATI_0.19-like	chr3B	473749395	473755595	TraesCS3B01G295300.1	tr|G7IC86|G7IC86_MEDTR	Receptor-like kinase	PF13947: Wall-associated receptor kinase galacturonan-binding; PF14380: Wall-associated receptor kinase C-terminal	IPR025287: Wall-associated receptor kinase, galacturonan-binding domain; IPR032872: Wall-associated receptor kinase, C-terminal	GO:0030247 MF: polysaccharide binding	PF13947; PF14380	IPR025287; IPR032872	GO:0030247
ATI_0.19-like	chr3B	474002354	474003507	TraesCS3B01G295400.1	tr|G7IC86|G7IC86_MEDTR	Receptor-like kinase	PF13947: Wall-associated receptor kinase galacturonan-binding; PF14380: Wall-associated receptor kinase C-terminal	IPR025287: Wall-associated receptor kinase, galacturonan-binding domain; IPR032872: Wall-associated receptor kinase, C-terminal	GO:0030247 MF: polysaccharide binding	PF13947; PF14380	IPR025287; IPR032872	GO:0030247
ATI_CM1	chr1A	29607628	29612226	TraesCS1A01G047500.1	tr|B4G1N4|B4G1N4_MAIZE	CsAtPR5
ATI_CM1	chr1A	29698883	29699320	TraesCS1A01G047600.1	AT2G02520.1	RNA-directed DNA polymerase (reverse transcriptase)-related family protein	PF13966: zinc-binding in reverse transcriptase	IPR026960: Reverse transcriptase zinc-binding domain		PF13966	IPR026960
ATI_CM1	chr1A	29787459	29789010	TraesCS1A01G047700.1	tr|A0A067XU00|A0A067XU00_CICAR	UDP-glycosyltransferase	PF00201: UDP-glucoronosyl and UDP-glucosyl transferase	IPR002213: UDP-glucuronosyl/UDP-glucosyltransferase	GO:0008152 BP: metabolic process;GO:0016758 MF: transferase activity, transferring hexosyl groups	PF00201	IPR002213	GO:0008152; GO:0016758
ATI_CM1	chr1A	29790720	29791286	TraesCS1A01G047800.1	tr|M8C2B7|M8C2B7_AEGTA	Retrovirus-related Pol polyprotein from transposon TNT 1-94
ATI_CM1	chr1A	29791452	29792327	TraesCS1A01G047900.1	tr|M7ZQ19|M7ZQ19_TRIUA	Retrovirus-related Pol polyprotein from transposon TNT 1-94
ATI_CM1	chr1A	29796504	29798640	TraesCS1A01G048000.1	sp|P93194|RPK1_IPONI	Receptor-like protein kinase	PF00139: Legume lectin domain; PF00069: Protein kinase domain	IPR000719: Protein kinase domain; IPR001220: Legume lectin domain; IPR008271: Serine/threonine-protein kinase, active site; IPR011009: Protein kinase-like domain; IPR013320: Concanavalin A-like lectin/glucanase domain; IPR017441: Protein kinase, ATP binding site	GO:0004672 MF: protein kinase activity;GO:0005524 MF: ATP binding;GO:0006468 BP: protein phosphorylation;GO:0030246 MF: carbohydrate binding	PF00139; PF00069	IPR000719; IPR001220; IPR008271; IPR011009; IPR013320; IPR017441	GO:0004672; GO:0005524; GO:0006468; GO:0030246
ATI_CM1	chr1A	29800306	29802574	TraesCS1A01G048100.1	tr|B8XSM9|B8XSM9_WHEAT	Lectin receptor kinase	PF00139: Legume lectin domain; PF00069: Protein kinase domain	IPR000719: Protein kinase domain; IPR001220: Legume lectin domain; IPR008271: Serine/threonine-protein kinase, active site; IPR011009: Protein kinase-like domain; IPR013320: Concanavalin A-like lectin/glucanase domain; IPR017441: Protein kinase, ATP binding site	GO:0004672 MF: protein kinase activity;GO:0005524 MF: ATP binding;GO:0006468 BP: protein phosphorylation;GO:0030246 MF: carbohydrate binding	PF00139; PF00069	IPR000719; IPR001220; IPR008271; IPR011009; IPR013320; IPR017441	GO:0004672; GO:0005524; GO:0006468; GO:0030246
ATI_CM1	chr1A	29993438	29996447	TraesCS1A01G048200.1	tr|B4G1N4|B4G1N4_MAIZE	CsAtPR5
ATI_CM1	chr1A	30117845	30120916	TraesCS1A01G048300.1	tr|Q7XTK1|Q7XTK1_ORYSJ	Elongation factor	PF00009: Elongation factor Tu GTP binding domain; PF03144: Elongation factor Tu domain 2; PF14492: Elongation Factor G, domain II; PF00679: Elongation factor G C-terminus	IPR000640: Translation elongation factor EFG, V domain; IPR000795: Transcription factor, GTP-binding domain; IPR004161: Translation elongation factor EFTu-like, domain 2; IPR009000: Translation protein, beta-barrel domain; IPR009022: Elongation factor G, III-V domain; IPR014721: Ribosomal protein S5 domain 2-type fold, subgroup; IPR020568: Ribosomal protein S5 domain 2-type fold; IPR027417: P-loo…	GO:0003924 MF: GTPase activity;GO:0005525 MF: GTP binding	PF00009; PF03144; PF14492; PF00679	IPR000640; IPR000795; IPR004161; IPR009000; IPR009022; IPR014721; IPR020568; IPR027417	GO:0003924; GO:0005525
ATI_CM1	chr1A	30139544	30142245	TraesCS1A01G048400.1	tr|Q6K268|Q6K268_ORYSJ	Ankyrin repeat protein-like	PF12796: Ankyrin repeats (3 copies); PF00515: Tetratricopeptide repeat	IPR001440: Tetratricopeptide repeat 1; IPR002110: Ankyrin repeat; IPR011990: Tetratricopeptide-like helical domain; IPR013026: Tetratricopeptide repeat-containing domain; IPR019734: Tetratricopeptide repeat; IPR020683: Ankyrin repeat-containing domain	GO:0005515 MF: protein binding	PF12796; PF00515	IPR001440; IPR002110; IPR011990; IPR013026; IPR019734; IPR020683	GO:0005515
ATI_CM1	chr1A	30163788	30165924	TraesCS1A01G048500.1	tr|B9I5G6|B9I5G6_POPTR	Ankyrin repeat family protein	PF13637: Ankyrin repeats (many copies)	IPR020683: Ankyrin repeat-containing domain		PF13637	IPR020683
ATI_CM1	chr1A	30179974	30190054	TraesCS1A01G048600.1	tr|M7ZUQ9|M7ZUQ9_TRIUA	Nucleoporin GLE1	PF07817: GLE1-like protein	IPR012476: GLE1-like	GO:0005643 CC: nuclear pore;GO:0016973 BP: poly(A)+ mRNA export from nucleus	PF07817	IPR012476	GO:0005643; GO:0016973
ATI_CM1	chr1A	30196596	30197675	TraesCS1A01G048700.1	tr|M8C9T6|M8C9T6_AEGTA	Non-specific lipid-transfer protein-like protein	PF14368: Probable lipid transfer	IPR000528: Plant lipid transfer protein/Par allergen; IPR016140: Bifunctional inhibitor/plant lipid transfer protein/seed storage helical domain	GO:0006869 BP: lipid transport;GO:0008289 MF: lipid binding	PF14368	IPR000528; IPR016140	GO:0006869; GO:0008289
ATI_CM1	chr1A	30271800	30272120	TraesCS1A01G048800.1	sp|Q9YCU5|SDO1_AERPE	Ribosome maturation protein SDO1 homolog
ATI_CM1	chr1A	30294166	30295059	TraesCS1A01G048900.1	AT5G57350.4	H -ATPase 3
ATI_CM1	chr1B	156262745	156265940	TraesCS1B01G127300.1	AT3G02890.2	RING/FYVE/PHD zinc finger superfamily protein		IPR001965: Zinc finger, PHD-type; IPR011011: Zinc finger, FYVE/PHD-type; IPR013083: Zinc finger, RING/FYVE/PHD-type; IPR019786: Zinc finger, PHD-type, conserved site	GO:0005515 MF: protein binding;GO:0008270 MF: zinc ion binding		IPR001965; IPR011011; IPR013083; IPR019786	GO:0005515; GO:0008270
ATI_CM1	chr1B	156565523	156567675	TraesCS1B01G127400.1	AT3G14880.2	transcription factor-like protein	PF00170: bZIP transcription factor; PF14144: Seed dormancy control	IPR004827: Basic-leucine zipper domain; IPR025422: Transcription factor TGA like domain	GO:0003700 MF: transcription factor activity, sequence-specific DNA binding;GO:0006351 BP: transcription, DNA-templated;GO:0006355 BP: regulation of transcription, DNA-templated;GO:0043565 MF: sequence-specific DNA binding	PF00170; PF14144	IPR004827; IPR025422	GO:0003700; GO:0006351; GO:0006355; GO:0043565
ATI_CM1	chr1B	156565523	156567675	TraesCS1B01G127400.2	AT3G14880.2	transcription factor-like protein	PF00170: bZIP transcription factor; PF14144: Seed dormancy control	IPR004827: Basic-leucine zipper domain; IPR025422: Transcription factor TGA like domain	GO:0003700 MF: transcription factor activity, sequence-specific DNA binding;GO:0006351 BP: transcription, DNA-templated;GO:0006355 BP: regulation of transcription, DNA-templated;GO:0043565 MF: sequence-specific DNA binding	PF00170; PF14144	IPR004827; IPR025422	GO:0003700; GO:0006351; GO:0006355; GO:0043565
ATI_CM1	chr1B	156565523	156567675	TraesCS1B01G127400.3	AT3G14880.2	transcription factor-like protein	PF00170: bZIP transcription factor; PF14144: Seed dormancy control	IPR004827: Basic-leucine zipper domain; IPR025422: Transcription factor TGA like domain	GO:0003700 MF: transcription factor activity, sequence-specific DNA binding;GO:0006351 BP: transcription, DNA-templated;GO:0006355 BP: regulation of transcription, DNA-templated;GO:0043565 MF: sequence-specific DNA binding	PF00170; PF14144	IPR004827; IPR025422	GO:0003700; GO:0006351; GO:0006355; GO:0043565
ATI_CM1	chr1B	156565523	156567675	TraesCS1B01G127400.4	AT3G14880.2	transcription factor-like protein	PF00170: bZIP transcription factor; PF14144: Seed dormancy control	IPR004827: Basic-leucine zipper domain; IPR025422: Transcription factor TGA like domain	GO:0003700 MF: transcription factor activity, sequence-specific DNA binding;GO:0006351 BP: transcription, DNA-templated;GO:0006355 BP: regulation of transcription, DNA-templated;GO:0043565 MF: sequence-specific DNA binding	PF00170; PF14144	IPR004827; IPR025422	GO:0003700; GO:0006351; GO:0006355; GO:0043565
ATI_CM1	chr1B	156565887	156567675	TraesCS1B01G127400.5	AT3G14880.2	transcription factor-like protein	PF00170: bZIP transcription factor; PF14144: Seed dormancy control	IPR004827: Basic-leucine zipper domain; IPR025422: Transcription factor TGA like domain	GO:0003700 MF: transcription factor activity, sequence-specific DNA binding;GO:0006351 BP: transcription, DNA-templated;GO:0006355 BP: regulation of transcription, DNA-templated;GO:0043565 MF: sequence-specific DNA binding	PF00170; PF14144	IPR004827; IPR025422	GO:0003700; GO:0006351; GO:0006355; GO:0043565
ATI_CM1	chr1B	156581011	156586521	TraesCS1B01G127500.1	sp|A8A2L0|FADJ_ECOHS	Fatty acid oxidation complex subunit alpha	PF00378: Enoyl-CoA hydratase/isomerase; PF02737: 3-hydroxyacyl-CoA dehydrogenase, NAD binding domain; PF00725: 3-hydroxyacyl-CoA dehydrogenase, C-terminal domain	IPR001753: Crotonase superfamily; IPR006108: 3-hydroxyacyl-CoA dehydrogenase, C-terminal; IPR006176: 3-hydroxyacyl-CoA dehydrogenase, NAD binding; IPR008927: 6-phosphogluconate dehydrogenase C-terminal domain-like; IPR013328: 6-phosphogluconate dehydrogenase, domain 2; IPR016040: NAD(P)-binding domain; IPR018376: Enoyl-CoA hydratase/isomerase, conserved site; IPR029045: ClpP/crotonase-like domain	GO:0003824 MF: catalytic activity;GO:0003857 MF: 3-hydroxyacyl-CoA dehydrogenase activity;GO:0006631 BP: fatty acid metabolic process;GO:0008152 BP: metabolic process;GO:0016491 MF: oxidoreductase activity;GO:0055114 BP: oxidation-reduction process	PF00378; PF02737; PF00725	IPR001753; IPR006108; IPR006176; IPR008927; IPR013328; IPR016040; IPR018376; IPR029045	GO:0003824; GO:0003857; GO:0006631; GO:0008152; GO:0016491; GO:0055114
ATI_CM1	chr1B	156581011	156586954	TraesCS1B01G127500.2	sp|A8A2L0|FADJ_ECOHS	Fatty acid oxidation complex subunit alpha	PF00378: Enoyl-CoA hydratase/isomerase; PF02737: 3-hydroxyacyl-CoA dehydrogenase, NAD binding domain; PF00725: 3-hydroxyacyl-CoA dehydrogenase, C-terminal domain	IPR001753: Crotonase superfamily; IPR006108: 3-hydroxyacyl-CoA dehydrogenase, C-terminal; IPR006176: 3-hydroxyacyl-CoA dehydrogenase, NAD binding; IPR008927: 6-phosphogluconate dehydrogenase C-terminal domain-like; IPR013328: 6-phosphogluconate dehydrogenase, domain 2; IPR016040: NAD(P)-binding domain; IPR018376: Enoyl-CoA hydratase/isomerase, conserved site; IPR029045: ClpP/crotonase-like domain	GO:0003824 MF: catalytic activity;GO:0003857 MF: 3-hydroxyacyl-CoA dehydrogenase activity;GO:0006631 BP: fatty acid metabolic process;GO:0008152 BP: metabolic process;GO:0016491 MF: oxidoreductase activity;GO:0055114 BP: oxidation-reduction process	PF00378; PF02737; PF00725	IPR001753; IPR006108; IPR006176; IPR008927; IPR013328; IPR016040; IPR018376; IPR029045	GO:0003824; GO:0003857; GO:0006631; GO:0008152; GO:0016491; GO:0055114
ATI_CM1	chr1B	156581011	156586954	TraesCS1B01G127500.3	sp|A8A2L0|FADJ_ECOHS	Fatty acid oxidation complex subunit alpha	PF00378: Enoyl-CoA hydratase/isomerase; PF02737: 3-hydroxyacyl-CoA dehydrogenase, NAD binding domain; PF00725: 3-hydroxyacyl-CoA dehydrogenase, C-terminal domain	IPR001753: Crotonase superfamily; IPR006108: 3-hydroxyacyl-CoA dehydrogenase, C-terminal; IPR006176: 3-hydroxyacyl-CoA dehydrogenase, NAD binding; IPR008927: 6-phosphogluconate dehydrogenase C-terminal domain-like; IPR013328: 6-phosphogluconate dehydrogenase, domain 2; IPR016040: NAD(P)-binding domain; IPR018376: Enoyl-CoA hydratase/isomerase, conserved site; IPR029045: ClpP/crotonase-like domain	GO:0003824 MF: catalytic activity;GO:0003857 MF: 3-hydroxyacyl-CoA dehydrogenase activity;GO:0006631 BP: fatty acid metabolic process;GO:0008152 BP: metabolic process;GO:0016491 MF: oxidoreductase activity;GO:0055114 BP: oxidation-reduction process	PF00378; PF02737; PF00725	IPR001753; IPR006108; IPR006176; IPR008927; IPR013328; IPR016040; IPR018376; IPR029045	GO:0003824; GO:0003857; GO:0006631; GO:0008152; GO:0016491; GO:0055114
ATI_CM1	chr1B	156581011	156586954	TraesCS1B01G127500.4	sp|A8A2L0|FADJ_ECOHS	Fatty acid oxidation complex subunit alpha	PF00378: Enoyl-CoA hydratase/isomerase; PF02737: 3-hydroxyacyl-CoA dehydrogenase, NAD binding domain; PF00725: 3-hydroxyacyl-CoA dehydrogenase, C-terminal domain	IPR001753: Crotonase superfamily; IPR006108: 3-hydroxyacyl-CoA dehydrogenase, C-terminal; IPR006176: 3-hydroxyacyl-CoA dehydrogenase, NAD binding; IPR008927: 6-phosphogluconate dehydrogenase C-terminal domain-like; IPR013328: 6-phosphogluconate dehydrogenase, domain 2; IPR016040: NAD(P)-binding domain; IPR018376: Enoyl-CoA hydratase/isomerase, conserved site; IPR029045: ClpP/crotonase-like domain	GO:0003824 MF: catalytic activity;GO:0003857 MF: 3-hydroxyacyl-CoA dehydrogenase activity;GO:0006631 BP: fatty acid metabolic process;GO:0008152 BP: metabolic process;GO:0016491 MF: oxidoreductase activity;GO:0055114 BP: oxidation-reduction process	PF00378; PF02737; PF00725	IPR001753; IPR006108; IPR006176; IPR008927; IPR013328; IPR016040; IPR018376; IPR029045	GO:0003824; GO:0003857; GO:0006631; GO:0008152; GO:0016491; GO:0055114
ATI_CM1	chr1B	156591824	156594405	TraesCS1B01G127600.1	tr|A0A199VWH7|A0A199VWH7_ANACO	Mediator of RNA polymerase II transcription subunit 28
ATI_CM1	chr1B	156595104	156598937	TraesCS1B01G127700.1	tr|A0A072UF39|A0A072UF39_MEDTR	Small nuclear ribonucleoprotein	PF00076: RNA recognition motif. (a.k.a. RRM, RBD, or RNP domain)	IPR000504: RNA recognition motif domain	GO:0003676 MF: nucleic acid binding	PF00076	IPR000504	GO:0003676
ATI_CM1	chr1B	156595104	156598937	TraesCS1B01G127700.2	tr|A0A072UF39|A0A072UF39_MEDTR	Small nuclear ribonucleoprotein	PF00076: RNA recognition motif. (a.k.a. RRM, RBD, or RNP domain)	IPR000504: RNA recognition motif domain	GO:0003676 MF: nucleic acid binding	PF00076	IPR000504	GO:0003676
ATI_CM1	chr1B	156604352	156605754	TraesCS1B01G127800.1	AT3G18720.1	F-box family protein	PF03478: Protein of unknown function (DUF295)	IPR005174: Domain unknown function DUF295		PF03478	IPR005174
ATI_CM1	chr1B	156684949	156688706	TraesCS1B01G127900.1	tr|B9STR1|B9STR1_RICCO	Leucine aminopeptidase, putative	PF02789: Cytosol aminopeptidase family, N-terminal domain; PF00883: Cytosol aminopeptidase family, catalytic domain	IPR000819: Peptidase M17, leucyl aminopeptidase, C-terminal; IPR008283: Peptidase M17, leucyl aminopeptidase, N-terminal; IPR011356: Peptidase M17, leucine aminopeptidase/peptidase B; IPR023042: Peptidase M17, leucine aminopeptidase	GO:0004177 MF: aminopeptidase activity;GO:0005622 CC: intracellular;GO:0005737 CC: cytoplasm;GO:0006508 BP: proteolysis;GO:0008235 MF: metalloexopeptidase activity;GO:0019538 BP: protein metabolic process;GO:0030145 MF: manganese ion binding	PF02789; PF00883	IPR000819; IPR008283; IPR011356; IPR023042	GO:0004177; GO:0005622; GO:0005737; GO:0006508; GO:0008235; GO:0019538; GO:0030145
ATI_CM1	chr1B	156684949	156688706	TraesCS1B01G127900.2	tr|B9STR1|B9STR1_RICCO	Leucine aminopeptidase, putative	PF02789: Cytosol aminopeptidase family, N-terminal domain; PF00883: Cytosol aminopeptidase family, catalytic domain	IPR000819: Peptidase M17, leucyl aminopeptidase, C-terminal; IPR008283: Peptidase M17, leucyl aminopeptidase, N-terminal; IPR011356: Peptidase M17, leucine aminopeptidase/peptidase B; IPR023042: Peptidase M17, leucine aminopeptidase	GO:0004177 MF: aminopeptidase activity;GO:0005622 CC: intracellular;GO:0005737 CC: cytoplasm;GO:0006508 BP: proteolysis;GO:0008235 MF: metalloexopeptidase activity;GO:0019538 BP: protein metabolic process;GO:0030145 MF: manganese ion binding	PF02789; PF00883	IPR000819; IPR008283; IPR011356; IPR023042	GO:0004177; GO:0005622; GO:0005737; GO:0006508; GO:0008235; GO:0019538; GO:0030145
ATI_CM1	chr1B	156837188	156839040	TraesCS1B01G128000.1	tr|W5A9W0|W5A9W0_WHEAT	WAT1-related protein	PF00892: EamA-like transporter family	IPR000620: EamA domain	GO:0016020 CC: membrane;GO:0016021 CC: integral component of membrane	PF00892	IPR000620	GO:0016020; GO:0016021
ATI_CM1	chr1B	156848680	156855586	TraesCS1B01G128100.1	tr|A0A1D5T4J4|A0A1D5T4J4_WHEAT	Serine/threonine-protein phosphatase	PF16891: Serine-threonine protein phosphatase N-terminal domain; PF00149: Calcineurin-like phosphoesterase	IPR004843: Calcineurin-like phosphoesterase domain, ApaH type; IPR006186: Serine/threonine-specific protein phosphatase/bis(5-nucleosyl)-tetraphosphatase; IPR029052: Metallo-dependent phosphatase-like; IPR031675: Serine-threonine protein phosphatase, N-terminal	GO:0016787 MF: hydrolase activity	PF16891; PF00149	IPR004843; IPR006186; IPR029052; IPR031675	GO:0016787
ATI_CM1	chr1B	157278374	157280029	TraesCS1B01G128200.1	sp|P69732|GAG_EIAVY	Gag polyprotein	PF14111: Domain of unknown function (DUF4283)	IPR001878: Zinc finger, CCHC-type; IPR025558: Domain of unknown function DUF4283	GO:0003676 MF: nucleic acid binding;GO:0008270 MF: zinc ion binding	PF14111	IPR001878; IPR025558	GO:0003676; GO:0008270
ATI_CM1	chr4B	382691977	382694806	TraesCS4B01G174400.1	tr|A0A0K9P0R2|A0A0K9P0R2_ZOSMR	WUSCHEL-related homeobox	PF00046: Homeobox domain	IPR001356: Homeobox domain; IPR009057: Homeobox domain-like	GO:0003677 MF: DNA binding	PF00046	IPR001356; IPR009057	GO:0003677
ATI_CM1	chr4B	382814912	382815504	TraesCS4B01G174500.1	tr|Q2QWY8|Q2QWY8_ORYSJ	Transposon protein, putative, CACTA, En/Spm sub-class
ATI_CM1	chr4B	382821999	382824706	TraesCS4B01G174600.1	tr|M7ZU94|M7ZU94_TRIUA	Myb family transcription factor APL	PF00249: Myb-like DNA-binding domain; PF14379: MYB-CC type transfactor, LHEQLE motif	IPR001005: SANT/Myb domain; IPR006447: Myb domain, plants; IPR009057: Homeobox domain-like; IPR017930: Myb domain; IPR025756: MYB-CC type transcription factor, LHEQLE-containing domain	GO:0003677 MF: DNA binding	PF00249; PF14379	IPR001005; IPR006447; IPR009057; IPR017930; IPR025756	GO:0003677
ATI_CM1	chr4B	382821999	382824138	TraesCS4B01G174600.2	tr|M7ZU94|M7ZU94_TRIUA	Myb family transcription factor APL	PF14379: MYB-CC type transfactor, LHEQLE motif	IPR006447: Myb domain, plants; IPR009057: Homeobox domain-like; IPR025756: MYB-CC type transcription factor, LHEQLE-containing domain	GO:0003677 MF: DNA binding	PF14379	IPR006447; IPR009057; IPR025756	GO:0003677
ATI_CM1	chr4B	382821999	382824706	TraesCS4B01G174600.3	tr|M7ZU94|M7ZU94_TRIUA	Myb family transcription factor APL	PF00249: Myb-like DNA-binding domain; PF14379: MYB-CC type transfactor, LHEQLE motif	IPR001005: SANT/Myb domain; IPR006447: Myb domain, plants; IPR009057: Homeobox domain-like; IPR017930: Myb domain; IPR025756: MYB-CC type transcription factor, LHEQLE-containing domain	GO:0003677 MF: DNA binding	PF00249; PF14379	IPR001005; IPR006447; IPR009057; IPR017930; IPR025756	GO:0003677
ATI_CM1	chr4B	383095812	383099928	TraesCS4B01G174700.1	tr|R7W463|R7W463_AEGTA	Pyruvate kinase	PF00224: Pyruvate kinase, barrel domain; PF02887: Pyruvate kinase, alpha/beta domain	IPR001697: Pyruvate kinase; IPR011037: Pyruvate kinase-like, insert domain; IPR015793: Pyruvate kinase, barrel; IPR015795: Pyruvate kinase, C-terminal; IPR015813: Pyruvate/Phosphoenolpyruvate kinase-like domain; IPR018209: Pyruvate kinase, active site	GO:0000287 MF: magnesium ion binding;GO:0003824 MF: catalytic activity;GO:0004743 MF: pyruvate kinase activity;GO:0006096 BP: glycolytic process;GO:0030955 MF: potassium ion binding	PF00224; PF02887	IPR001697; IPR011037; IPR015793; IPR015795; IPR015813; IPR018209	GO:0000287; GO:0003824; GO:0004743; GO:0006096; GO:0030955
ATI_CM1	chr4B	383145124	383146176	TraesCS4B01G174800.1	AT1G55530.2	RING/U-box superfamily protein	PF14369: zinc-ribbon; PF13639: Ring finger domain	IPR001841: Zinc finger, RING-type; IPR013083: Zinc finger, RING/FYVE/PHD-type	GO:0005515 MF: protein binding;GO:0008270 MF: zinc ion binding	PF14369; PF13639	IPR001841; IPR013083	GO:0005515; GO:0008270
ATI_CM1	chr4B	383642656	383650297	TraesCS4B01G174900.1	AT3G19860.3	basic helix-loop-helix (bHLH) DNA-binding superfamily protein
ATI_CM1	chr4B	383654462	383657042	TraesCS4B01G175000.1	tr|B9IPZ4|B9IPZ4_POPTR	Exostosin family protein	PF03016: Exostosin family	IPR004263: Exostosin-like		PF03016	IPR004263
ATI_CM1	chr4B	384290652	384294449	TraesCS4B01G175100.1	tr|A0A146BAC9|A0A146BAC9_WHEAT	Ethylene insensitive 3-like product	PF04873: Ethylene insensitive 3	IPR023278: Ethylene insensitive 3-like protein, DNA-binding domain	GO:0003700 MF: transcription factor activity, sequence-specific DNA binding;GO:0005634 CC: nucleus	PF04873	IPR023278	GO:0003700; GO:0005634
ATI_CM2	chr7B	72017737	72019956	TraesCS7B01G066000.1	tr|M7Z6D5|M7Z6D5_TRIUA	10 kDa chaperonin	PF00166: Chaperonin 10 Kd subunit	IPR011032: GroES-like; IPR017416: Chaperonin Cpn20; IPR018369: Chaperonin GroES, conserved site; IPR020818: GroES chaperonin family	GO:0005524 MF: ATP binding;GO:0005737 CC: cytoplasm;GO:0006457 BP: protein folding;GO:0046914 MF: transition metal ion binding;GO:1901671 BP: positive regulation of superoxide dismutase activity	PF00166	IPR011032; IPR017416; IPR018369; IPR020818	GO:0005524; GO:0005737; GO:0006457; GO:0046914; GO:1901671
ATI_CM2	chr7B	72017737	72019956	TraesCS7B01G066000.2	tr|M7Z6D5|M7Z6D5_TRIUA	10 kDa chaperonin	PF00166: Chaperonin 10 Kd subunit	IPR011032: GroES-like; IPR017416: Chaperonin Cpn20; IPR018369: Chaperonin GroES, conserved site; IPR020818: GroES chaperonin family	GO:0005524 MF: ATP binding;GO:0005737 CC: cytoplasm;GO:0006457 BP: protein folding;GO:0046914 MF: transition metal ion binding;GO:1901671 BP: positive regulation of superoxide dismutase activity	PF00166	IPR011032; IPR017416; IPR018369; IPR020818	GO:0005524; GO:0005737; GO:0006457; GO:0046914; GO:1901671
ATI_CM2	chr7B	72234588	72237168	TraesCS7B01G066100.1	tr|A0A061GM70|A0A061GM70_THECC	RmlC-like jelly roll fold	PF06172: Cupin superfamily (DUF985)	IPR009327: Cupin domain of unknown function DUF985; IPR011051: RmlC-like cupin domain; IPR014710: RmlC-like jelly roll fold		PF06172	IPR009327; IPR011051; IPR014710
ATI_CM2	chr7B	72237190	72240161	TraesCS7B01G066200.1	tr|A0A1D1YW17|A0A1D1YW17_9ARAE	Tail-anchored protein insertion receptor WRB	PF04420: CHD5-like protein	IPR028945: WRB/Get1 family	GO:0071816 BP: tail-anchored membrane protein insertion into ER membrane	PF04420	IPR028945	GO:0071816
ATI_CM2	chr7B	72240973	72241805	TraesCS7B01G066300.1	tr|A0A0K9PLA8|A0A0K9PLA8_ZOSMR	Plant cadmium resistance 2	PF04749: PLAC8 family	IPR006461: PLAC8 motif-containing protein		PF04749	IPR006461
ATI_CM2	chr7B	72255296	72256808	TraesCS7B01G066400.1	tr|A0A0B2QJF6|A0A0B2QJF6_GLYSO	Protein PLANT CADMIUM RESISTANCE 2	PF04749: PLAC8 family	IPR006461: PLAC8 motif-containing protein		PF04749	IPR006461
ATI_CM2	chr7B	72278479	72280701	TraesCS7B01G066500.1	tr|A0A072TMR8|A0A072TMR8_MEDTR	Receptor-like kinase, putative	PF08263: Leucine rich repeat N-terminal domain; PF00069: Protein kinase domain	IPR000719: Protein kinase domain; IPR011009: Protein kinase-like domain; IPR013210: Leucine-rich repeat-containing N-terminal, plant-type; IPR032675: Leucine-rich repeat domain, L domain-like	GO:0004672 MF: protein kinase activity;GO:0005524 MF: ATP binding;GO:0006468 BP: protein phosphorylation	PF08263; PF00069	IPR000719; IPR011009; IPR013210; IPR032675	GO:0004672; GO:0005524; GO:0006468
ATI_CM2	chr7B	72289234	72295334	TraesCS7B01G066600.1	tr|A0A1E5V8Y1|A0A1E5V8Y1_9POAL	Pentatricopeptide repeat-containing protein	PF13041: PPR repeat family; PF13812: Pentatricopeptide repeat domain; PF12854: PPR repeat; PF01535: PPR repeat; PF17177: Pentacotripeptide-repeat region of PROPR	IPR002885: Pentatricopeptide repeat; IPR011990: Tetratricopeptide-like helical domain; IPR033443: Pentacotripeptide-repeat region of PROPR	GO:0005515 MF: protein binding	PF13041; PF13812; PF12854; PF01535; PF17177	IPR002885; IPR011990; IPR033443	GO:0005515
ATI_CM2	chr7B	72311831	72314412	TraesCS7B01G066700.1	tr|A0A103YA04|A0A103YA04_CYNCS	Pentatricopeptide repeat-containing protein	PF12854: PPR repeat; PF01535: PPR repeat; PF17177: Pentacotripeptide-repeat region of PROPR; PF13041: PPR repeat family	IPR002885: Pentatricopeptide repeat; IPR011990: Tetratricopeptide-like helical domain; IPR033443: Pentacotripeptide-repeat region of PROPR	GO:0005515 MF: protein binding	PF12854; PF01535; PF17177; PF13041	IPR002885; IPR011990; IPR033443	GO:0005515
ATI_CM2	chr7B	72311831	72314412	TraesCS7B01G066700.2	tr|B9T720|B9T720_RICCO	Pentatricopeptide repeat-containing protein, putative	PF12854: PPR repeat; PF01535: PPR repeat; PF17177: Pentacotripeptide-repeat region of PROPR; PF13041: PPR repeat family	IPR002885: Pentatricopeptide repeat; IPR011990: Tetratricopeptide-like helical domain; IPR033443: Pentacotripeptide-repeat region of PROPR	GO:0005515 MF: protein binding	PF12854; PF01535; PF17177; PF13041	IPR002885; IPR011990; IPR033443	GO:0005515
ATI_CM2	chr7B	72312451	72314412	TraesCS7B01G066700.3	tr|A0A103YA04|A0A103YA04_CYNCS	Pentatricopeptide repeat-containing protein	PF12854: PPR repeat; PF01535: PPR repeat; PF17177: Pentacotripeptide-repeat region of PROPR; PF13041: PPR repeat family	IPR002885: Pentatricopeptide repeat; IPR011990: Tetratricopeptide-like helical domain; IPR033443: Pentacotripeptide-repeat region of PROPR	GO:0005515 MF: protein binding	PF12854; PF01535; PF17177; PF13041	IPR002885; IPR011990; IPR033443	GO:0005515
ATI_CM2	chr7B	72320032	72321831	TraesCS7B01G066800.1	tr|M8C1J6|M8C1J6_AEGTA	F-box protein	PF00646: F-box domain	IPR001810: F-box domain; IPR015943: WD40/YVTN repeat-like-containing domain; IPR017451: F-box associated interaction domain	GO:0005515 MF: protein binding	PF00646	IPR001810; IPR015943; IPR017451	GO:0005515
ATI_CM2	chr7B	72337675	72339545	TraesCS7B01G066900.1	tr|M8AWH6|M8AWH6_AEGTA	Anthocyanin 3'-O-beta-glucosyltransferase
ATI_CM2	chr7B	72435633	72437807	TraesCS7B01G067000.1	tr|A0A1D6CIT1|A0A1D6CIT1_WHEAT	Aldose 1-epimerase	PF01263: Aldose 1-epimerase	IPR008183: Aldose 1-/Glucose-6-phosphate 1-epimerase; IPR011013: Galactose mutarotase-like domain; IPR014718: Glycoside hydrolase-type carbohydrate-binding; IPR015443: Aldose 1-epimerase	GO:0003824 MF: catalytic activity;GO:0005975 BP: carbohydrate metabolic process;GO:0016853 MF: isomerase activity;GO:0019318 BP: hexose metabolic process;GO:0030246 MF: carbohydrate binding	PF01263	IPR008183; IPR011013; IPR014718; IPR015443	GO:0003824; GO:0005975; GO:0016853; GO:0019318; GO:0030246
ATI_CM2	chr7B	72508092	72509812	TraesCS7B01G067100.1	tr|M8C1J6|M8C1J6_AEGTA	F-box protein	PF00646: F-box domain	IPR001810: F-box domain; IPR015915: Kelch-type beta propeller; IPR017451: F-box associated interaction domain	GO:0005515 MF: protein binding	PF00646	IPR001810; IPR015915; IPR017451	GO:0005515
ATI_CM2	chr7B	72511663	72513867	TraesCS7B01G067200.1	tr|A0A1D6CG60|A0A1D6CG60_WHEAT	Aldose 1-epimerase	PF01263: Aldose 1-epimerase	IPR008183: Aldose 1-/Glucose-6-phosphate 1-epimerase; IPR011013: Galactose mutarotase-like domain; IPR014718: Glycoside hydrolase-type carbohydrate-binding; IPR015443: Aldose 1-epimerase	GO:0003824 MF: catalytic activity;GO:0005975 BP: carbohydrate metabolic process;GO:0016853 MF: isomerase activity;GO:0019318 BP: hexose metabolic process;GO:0030246 MF: carbohydrate binding	PF01263	IPR008183; IPR011013; IPR014718; IPR015443	GO:0003824; GO:0005975; GO:0016853; GO:0019318; GO:0030246
ATI_CM2	chr7B	72611811	72616331	TraesCS7B01G067300.1	tr|B6SWQ7|B6SWQ7_MAIZE	Smr domain containing protein	PF07145: Ataxin-2 C-terminal region; PF08590: Domain of unknown function (DUF1771)	IPR002625: Smr domain; IPR009818: Ataxin-2, C-terminal; IPR013899: Domain of unknown function DUF1771		PF07145; PF08590	IPR002625; IPR009818; IPR013899
ATI_CM2	chr7B	72611811	72616331	TraesCS7B01G067300.2	tr|B6SWQ7|B6SWQ7_MAIZE	Smr domain containing protein	PF07145: Ataxin-2 C-terminal region; PF08590: Domain of unknown function (DUF1771)	IPR002625: Smr domain; IPR009818: Ataxin-2, C-terminal; IPR013899: Domain of unknown function DUF1771		PF07145; PF08590	IPR002625; IPR009818; IPR013899
ATI_CM2	chr7B	72763900	72764955	TraesCS7B01G067400.1	tr|G7J943|G7J943_MEDTR	DUF1677 family protein	PF07911: Protein of unknown function (DUF1677)	IPR012876: Protein of unknown function DUF1677, plant		PF07911	IPR012876
ATI_CM2	chr7B	72996236	72999858	TraesCS7B01G067500.1	tr|R7W6U0|R7W6U0_AEGTA	Phosphopantothenoylcysteine decarboxylase	PF02441: Flavoprotein	IPR003382: Flavoprotein	GO:0003824 MF: catalytic activity	PF02441	IPR003382	GO:0003824
ATI_CM2	chr7B	73007755	73008138	TraesCS7B01G067600.1	AT4G00240.2	phospholipase D beta 2
ATI_CM2	chr7B	73128039	73134440	TraesCS7B01G067700.1	tr|A0A097PP46|A0A097PP46_BRADI	G-protein coupled receptor 1	PF05462: Slime mold cyclic AMP receptor	IPR017981: GPCR, family 2-like; IPR022340: G protein-coupled receptor GCR1 putative; IPR022343: GCR1-cAMP receptor	GO:0004888 MF: transmembrane signaling receptor activity;GO:0007166 BP: cell surface receptor signaling pathway;GO:0016020 CC: membrane	PF05462	IPR017981; IPR022340; IPR022343	GO:0004888; GO:0007166; GO:0016020
ATI_CM2	chr7B	73134816	73136777	TraesCS7B01G067800.1	AT3G57510.1	Pectin lyase-like superfamily protein	PF00295: Glycosyl hydrolases family 28	IPR000743: Glycoside hydrolase, family 28; IPR006626: Parallel beta-helix repeat; IPR011050: Pectin lyase fold/virulence factor; IPR012334: Pectin lyase fold	GO:0004650 MF: polygalacturonase activity;GO:0005975 BP: carbohydrate metabolic process	PF00295	IPR000743; IPR006626; IPR011050; IPR012334	GO:0004650; GO:0005975
ATI_CM2	chr7B	73162176	73162979	TraesCS7B01G067900.1	tr|Q7G3D9|Q7G3D9_ORYSJ	Retrotransposon protein, putative, unclassified	PF14111: Domain of unknown function (DUF4283); PF14392: Zinc knuckle	IPR001878: Zinc finger, CCHC-type; IPR025558: Domain of unknown function DUF4283; IPR025836: Zinc knuckle CX2CX4HX4C	GO:0003676 MF: nucleic acid binding;GO:0008270 MF: zinc ion binding	PF14111; PF14392	IPR001878; IPR025558; IPR025836	GO:0003676; GO:0008270
ATI_CM2	chr7B	73168768	73171164	TraesCS7B01G068000.1	tr|A0A072UYX1|A0A072UYX1_MEDTR	Myb/SANT-like DNA-binding domain protein	PF12776: Myb/SANT-like DNA-binding domain	IPR024752: Myb/SANT-like domain		PF12776	IPR024752
ATI_CM2	chr7B	73179130	73183438	TraesCS7B01G068100.1	tr|A0A1D6CF14|A0A1D6CF14_WHEAT	T-complex protein 1 subunit delta	PF00118: TCP-1/cpn60 chaperonin family	IPR002194: Chaperonin TCP-1, conserved site; IPR002423: Chaperonin Cpn60/TCP-1 family; IPR012717: T-complex protein 1, delta subunit; IPR017998: Chaperone tailless complex polypeptide 1 (TCP-1); IPR027409: GroEL-like apical domain; IPR027413: GroEL-like equatorial domain	GO:0005524 MF: ATP binding;GO:0006457 BP: protein folding;GO:0051082 MF: unfolded protein binding	PF00118	IPR002194; IPR002423; IPR012717; IPR017998; IPR027409; IPR027413	GO:0005524; GO:0006457; GO:0051082
ATI_CM2	chr7B	73289443	73289998	TraesCS7B01G068200.1	tr|M8ATB2|M8ATB2_AEGTA	Pathogenesis-related protein 1	PF00407: Pathogenesis-related protein Bet v I family	IPR000916: Bet v I/Major latex protein; IPR023393: START-like domain; IPR024949: Bet v I type allergen	GO:0006952 BP: defense response;GO:0009607 BP: response to biotic stimulus	PF00407	IPR000916; IPR023393; IPR024949	GO:0006952; GO:0009607
ATI_CM2	chr7B	73311325	73312246	TraesCS7B01G068300.1	tr|M7XM10|M7XM10_TRIUA	Pathogenesis-related protein 1	PF00407: Pathogenesis-related protein Bet v I family	IPR000916: Bet v I/Major latex protein; IPR023393: START-like domain; IPR024949: Bet v I type allergen	GO:0006952 BP: defense response;GO:0009607 BP: response to biotic stimulus	PF00407	IPR000916; IPR023393; IPR024949	GO:0006952; GO:0009607
ATI_CM2	chr7B	73334868	73335659	TraesCS7B01G068400.1	tr|M8ATB2|M8ATB2_AEGTA	Pathogenesis-related protein 1	PF00407: Pathogenesis-related protein Bet v I family	IPR000916: Bet v I/Major latex protein; IPR023393: START-like domain; IPR024949: Bet v I type allergen	GO:0006952 BP: defense response;GO:0009607 BP: response to biotic stimulus	PF00407	IPR000916; IPR023393; IPR024949	GO:0006952; GO:0009607
ATI_CM2	chr7B	73682302	73685768	TraesCS7B01G068500.1	AT3G62230.1	F-box family protein	PF00646: F-box domain; PF08387: FBD	IPR001810: F-box domain; IPR006566: FBD domain; IPR032675: Leucine-rich repeat domain, L domain-like	GO:0005515 MF: protein binding	PF00646; PF08387	IPR001810; IPR006566; IPR032675	GO:0005515
ATI_CM2	chr7B	73933766	73936707	TraesCS7B01G068600.1	sp|A6X270|SYC_OCHA4	Cysteine--tRNA ligase
ATI_CM2	chr7B	74299792	74301120	TraesCS7B01G068700.1	tr|W9QLB4|W9QLB4_9ROSA	BTB/POZ domain-containing protein	PF02214: BTB/POZ domain	IPR000210: BTB/POZ domain; IPR003131: Potassium channel tetramerisation-type BTB domain; IPR011042: Six-bladed beta-propeller, TolB-like; IPR011333: SKP1/BTB/POZ domain; IPR015943: WD40/YVTN repeat-like-containing domain	GO:0005515 MF: protein binding;GO:0051260 BP: protein homooligomerization	PF02214	IPR000210; IPR003131; IPR011042; IPR011333; IPR015943	GO:0005515; GO:0051260
ATI_CM2	chr7B	74302960	74303277	TraesCS7B01G068800.1	tr|Q2HTL5|Q2HTL5_MEDTR	Ribonuclease H	PF13456: Reverse transcriptase-like	IPR012337: Ribonuclease H-like domain	GO:0003676 MF: nucleic acid binding	PF13456	IPR012337	GO:0003676
ATI_CM2	chr7B	74344359	74347575	TraesCS7B01G068900.1	AT3G60790.1	F-box family protein	PF08387: FBD	IPR001810: F-box domain; IPR006566: FBD domain; IPR032675: Leucine-rich repeat domain, L domain-like	GO:0005515 MF: protein binding	PF08387	IPR001810; IPR006566; IPR032675	GO:0005515
ATI_CM2	chr7B	74353489	74355035	TraesCS7B01G069000.1	AT3G58980.1	F-box family protein	PF00646: F-box domain; PF08387: FBD	IPR001810: F-box domain; IPR006566: FBD domain; IPR032675: Leucine-rich repeat domain, L domain-like	GO:0005515 MF: protein binding	PF00646; PF08387	IPR001810; IPR006566; IPR032675	GO:0005515
ATI_CM2	chr7B	74597864	74600463	TraesCS7B01G069100.1	tr|C6ZRQ0|C6ZRQ0_SOYBN	Kinase-like protein	PF07714: Protein tyrosine kinase	IPR000719: Protein kinase domain; IPR001245: Serine-threonine/tyrosine-protein kinase, catalytic domain; IPR011009: Protein kinase-like domain	GO:0004672 MF: protein kinase activity;GO:0005524 MF: ATP binding;GO:0006468 BP: protein phosphorylation	PF07714	IPR000719; IPR001245; IPR011009	GO:0004672; GO:0005524; GO:0006468
ATI_CM2	chr7B	74659108	74666131	TraesCS7B01G069200.1	AT2G06005.1	FRIGIDA interacting protein 1	PF14802: TMEM192 family	IPR029399: TMEM192 family		PF14802	IPR029399
ATI_CM2	chr7B	74659108	74666131	TraesCS7B01G069200.2	tr|A0A061GLI5|A0A061GLI5_THECC	FRIGIDA interacting protein 1	PF14802: TMEM192 family	IPR029399: TMEM192 family		PF14802	IPR029399
ATI_CM2	chr7B	74665818	74670905	TraesCS7B01G069300.1	tr|A0A103Y172|A0A103Y172_CYNCS	Adenylate kinase	PF00406: Adenylate kinase	IPR000850: Adenylate kinase/UMP-CMP kinase; IPR006266: UMP-CMP kinase; IPR027417: P-loop containing nucleoside triphosphate hydrolase; IPR033690: Adenylate kinase, conserved site	GO:0004127 MF: cytidylate kinase activity;GO:0005524 MF: ATP binding;GO:0006139 BP: nucleobase-containing compound metabolic process;GO:0006207 BP: 'de novo' pyrimidine nucleobase biosynthetic process;GO:0006221 BP: pyrimidine nucleotide biosynthetic process;GO:0009041 MF: uridylate kinase activity;GO:0019205 MF: nucleobase-containing compound kinase activity	PF00406	IPR000850; IPR006266; IPR027417; IPR033690	GO:0004127; GO:0005524; GO:0006139; GO:0006207; GO:0006221; GO:0009041; GO:0019205
ATI_CM2	chr7B	74773848	74775678	TraesCS7B01G069400.1	tr|A0A1D6JU44|A0A1D6JU44_MAIZE	Fructose-bisphosphate aldolase
ATI_CM2	chr7B	74845626	74850245	TraesCS7B01G069500.1	tr|A0A1D1XWC4|A0A1D1XWC4_9ARAE	Chalcone--flavonone isomerase	PF16035: Chalcone isomerase like	IPR016087: Chalcone isomerase; IPR016088: Chalcone isomerase, 3-layer sandwich	GO:0009813 BP: flavonoid biosynthetic process;GO:0016872 MF: intramolecular lyase activity;GO:0045430 MF: chalcone isomerase activity	PF16035	IPR016087; IPR016088	GO:0009813; GO:0016872; GO:0045430
ATI_CM2	chr7B	75024122	75027352	TraesCS7B01G069600.1	tr|B6TYP0|B6TYP0_MAIZE	MTD1
ATI_CM2	chr7B	75048320	75051089	TraesCS7B01G069700.1	sp|Q09353|SENP_CAEEL	Sentrin-specific protease	PF02902: Ulp1 protease family, C-terminal catalytic domain	IPR003653: Ulp1 protease family, C-terminal catalytic domain	GO:0006508 BP: proteolysis;GO:0008234 MF: cysteine-type peptidase activity	PF02902	IPR003653	GO:0006508; GO:0008234
ATI_CM2	chr7B	75151744	75159642	TraesCS7B01G069800.1	tr|A0A0U5BM22|A0A0U5BM22_RORAQ	Receptor protein kinase	PF08263: Leucine rich repeat N-terminal domain; PF13516: Leucine Rich repeat; PF13855: Leucine rich repeat; PF00069: Protein kinase domain	IPR000719: Protein kinase domain; IPR001611: Leucine-rich repeat; IPR003591: Leucine-rich repeat, typical subtype; IPR008271: Serine/threonine-protein kinase, active site; IPR011009: Protein kinase-like domain; IPR013210: Leucine-rich repeat-containing N-terminal, plant-type; IPR017441: Protein kinase, ATP binding site; IPR032675: Leucine-rich repeat domain, L domain-like	GO:0004672 MF: protein kinase activity;GO:0005515 MF: protein binding;GO:0005524 MF: ATP binding;GO:0006468 BP: protein phosphorylation	PF08263; PF13516; PF13855; PF00069	IPR000719; IPR001611; IPR003591; IPR008271; IPR011009; IPR013210; IPR017441; IPR032675	GO:0004672; GO:0005515; GO:0005524; GO:0006468
ATI_CM2	chr7B	75151744	75159642	TraesCS7B01G069800.2	tr|A0A0U5BM22|A0A0U5BM22_RORAQ	Receptor protein kinase	PF08263: Leucine rich repeat N-terminal domain; PF13516: Leucine Rich repeat; PF13855: Leucine rich repeat; PF00069: Protein kinase domain	IPR000719: Protein kinase domain; IPR001611: Leucine-rich repeat; IPR003591: Leucine-rich repeat, typical subtype; IPR008271: Serine/threonine-protein kinase, active site; IPR011009: Protein kinase-like domain; IPR013210: Leucine-rich repeat-containing N-terminal, plant-type; IPR017441: Protein kinase, ATP binding site; IPR032675: Leucine-rich repeat domain, L domain-like	GO:0004672 MF: protein kinase activity;GO:0005515 MF: protein binding;GO:0005524 MF: ATP binding;GO:0006468 BP: protein phosphorylation	PF08263; PF13516; PF13855; PF00069	IPR000719; IPR001611; IPR003591; IPR008271; IPR011009; IPR013210; IPR017441; IPR032675	GO:0004672; GO:0005515; GO:0005524; GO:0006468
ATI_CM2	chr7B	75355856	75356407	TraesCS7B01G069900.1	tr|A0A0J8B8I8|A0A0J8B8I8_BETVU	DNA topoisomerase
ATI_CM2	chr7B	75603194	75606372	TraesCS7B01G070000.1	tr|A0A0K9NKQ8|A0A0K9NKQ8_ZOSMR	Receptor-like protein kinase, putative,expressed	PF00069: Protein kinase domain	IPR000719: Protein kinase domain; IPR002902: Gnk2-homologous domain; IPR008271: Serine/threonine-protein kinase, active site; IPR011009: Protein kinase-like domain	GO:0004672 MF: protein kinase activity;GO:0005524 MF: ATP binding;GO:0006468 BP: protein phosphorylation	PF00069	IPR000719; IPR002902; IPR008271; IPR011009	GO:0004672; GO:0005524; GO:0006468
ATI_CM2	chr7B	75603194	75606372	TraesCS7B01G070000.2	tr|A0A0K9NKQ8|A0A0K9NKQ8_ZOSMR	Receptor-like protein kinase, putative,expressed	PF00069: Protein kinase domain	IPR000719: Protein kinase domain; IPR002902: Gnk2-homologous domain; IPR008271: Serine/threonine-protein kinase, active site; IPR011009: Protein kinase-like domain	GO:0004672 MF: protein kinase activity;GO:0005524 MF: ATP binding;GO:0006468 BP: protein phosphorylation	PF00069	IPR000719; IPR002902; IPR008271; IPR011009	GO:0004672; GO:0005524; GO:0006468
ATI_CM2	chr7B	75888165	75898126	TraesCS7B01G070100.1	AT1G13560.1	aminoalcoholphosphotransferase 1	PF01066: CDP-alcohol phosphatidyltransferase	IPR000462: CDP-alcohol phosphatidyltransferase; IPR014472: Choline/ethanolamine phosphotransferase	GO:0008654 BP: phospholipid biosynthetic process;GO:0016020 CC: membrane;GO:0016780 MF: phosphotransferase activity, for other substituted phosphate groups	PF01066	IPR000462; IPR014472	GO:0008654; GO:0016020; GO:0016780
ATI_CM2	chr7B	76903837	76905287	TraesCS7B01G070200.1	tr|A0A059Q1H0|A0A059Q1H0_9POAL	Growth-regulating factor	PF08880: QLQ; PF08879: WRC	IPR014977: WRC domain; IPR014978: Glutamine-Leucine-Glutamine, QLQ	GO:0005524 MF: ATP binding;GO:0005634 CC: nucleus;GO:0006355 BP: regulation of transcription, DNA-templated	PF08880; PF08879	IPR014977; IPR014978	GO:0005524; GO:0005634; GO:0006355
ATI_CM2	chr7B	77392159	77393677	TraesCS7B01G070300.1	tr|A0A1D6CH88|A0A1D6CH88_WHEAT	Ubiquitin-like protein ATG12	PF04110: Ubiquitin-like autophagy protein Apg12	IPR007242: Ubiquitin-like protein Atg12; IPR029071: Ubiquitin-related domain	GO:0000045 BP: autophagosome assembly;GO:0005737 CC: cytoplasm	PF04110	IPR007242; IPR029071	GO:0000045; GO:0005737
ATI_CM2	chr7B	77430167	77432792	TraesCS7B01G070400.1	tr|A0A072URN4|A0A072URN4_MEDTR	Myb transcription factor	PF00249: Myb-like DNA-binding domain	IPR001005: SANT/Myb domain; IPR009057: Homeobox domain-like; IPR017930: Myb domain	GO:0003677 MF: DNA binding	PF00249	IPR001005; IPR009057; IPR017930	GO:0003677
ATI_CM2	chr7B	77442827	77443354	TraesCS7B01G070500.1	tr|A0A0B2SG13|A0A0B2SG13_GLYSO	Serine/threonine-protein phosphatase 7 long form like
ATI_CM2	chr7B	77569332	77569541	TraesCS7B01G070600.1	tr|N1QZ44|N1QZ44_AEGTA	Chymotrypsin inhibitor	PF00280: Potato inhibitor I family	IPR000864: Proteinase inhibitor I13, potato inhibitor I	GO:0004867 MF: serine-type endopeptidase inhibitor activity;GO:0009611 BP: response to wounding	PF00280	IPR000864	GO:0004867; GO:0009611
ATI_CM2	chr7B	77818062	77818268	TraesCS7B01G070700.1	tr|N1QZ44|N1QZ44_AEGTA	Chymotrypsin inhibitor	PF00280: Potato inhibitor I family	IPR000864: Proteinase inhibitor I13, potato inhibitor I	GO:0004867 MF: serine-type endopeptidase inhibitor activity;GO:0009611 BP: response to wounding	PF00280	IPR000864	GO:0004867; GO:0009611
ATI_CM2	chr7B	78063062	78063283	TraesCS7B01G070800.1	tr|A0A0F7DE45|A0A0F7DE45_ORYSJ	Inhibitor protein	PF00280: Potato inhibitor I family	IPR000864: Proteinase inhibitor I13, potato inhibitor I	GO:0004867 MF: serine-type endopeptidase inhibitor activity;GO:0009611 BP: response to wounding	PF00280	IPR000864	GO:0004867; GO:0009611
ATI_CM2	chr7B	78064859	78069025	TraesCS7B01G070900.1	tr|A0A072VHB6|A0A072VHB6_MEDTR	Mechanosensitive ion channel family protein	PF00924: Mechanosensitive ion channel	IPR006685: Mechanosensitive ion channel MscS; IPR010920: LSM domain; IPR016688: Mechanosensitive ion channel MscS-like, plants/fungi	GO:0016020 CC: membrane;GO:0055085 BP: transmembrane transport	PF00924	IPR006685; IPR010920; IPR016688	GO:0016020; GO:0055085
ATI_CM2	chr7B	78226902	78229347	TraesCS7B01G071000.1	tr|A0A097PL87|A0A097PL87_TRAFO	Nitrilase/cyanide hydratase and apolipoprotein N-acyltransferase family protein	PF00795: Carbon-nitrogen hydrolase	IPR003010: Carbon-nitrogen hydrolase	GO:0006807 BP: nitrogen compound metabolic process;GO:0016810 MF: hydrolase activity, acting on carbon-nitrogen (but not peptide) bonds	PF00795	IPR003010	GO:0006807; GO:0016810
ATI_CM2	chr7B	78239902	78245101	TraesCS7B01G071100.1	sp|P93194|RPK1_IPONI	Receptor-like protein kinase	PF00069: Protein kinase domain	IPR000719: Protein kinase domain; IPR008271: Serine/threonine-protein kinase, active site; IPR011009: Protein kinase-like domain; IPR017441: Protein kinase, ATP binding site	GO:0004672 MF: protein kinase activity;GO:0005524 MF: ATP binding;GO:0006468 BP: protein phosphorylation	PF00069	IPR000719; IPR008271; IPR011009; IPR017441	GO:0004672; GO:0005524; GO:0006468
ATI_CM2	chr7B	78245917	78252303	TraesCS7B01G071200.1	tr|M8BZK3|M8BZK3_AEGTA	Disease resistance protein RPM1	PF00931: NB-ARC domain	IPR002182: NB-ARC; IPR011991: Winged helix-turn-helix DNA-binding domain; IPR027417: P-loop containing nucleoside triphosphate hydrolase; IPR032675: Leucine-rich repeat domain, L domain-like	GO:0043531 MF: ADP binding	PF00931	IPR002182; IPR011991; IPR027417; IPR032675	GO:0043531
ATI_CM2	chr7B	78320672	78323044	TraesCS7B01G071300.1	tr|A0A097PL96|A0A097PL96_HOUCO	Nitrilase/cyanide hydratase and apolipoprotein N-acyltransferase family protein	PF00795: Carbon-nitrogen hydrolase	IPR003010: Carbon-nitrogen hydrolase	GO:0006807 BP: nitrogen compound metabolic process;GO:0016810 MF: hydrolase activity, acting on carbon-nitrogen (but not peptide) bonds	PF00795	IPR003010	GO:0006807; GO:0016810
ATI_CM2	chr7B	78546025	78554358	TraesCS7B01G071400.1	tr|Q69NN2|Q69NN2_ORYSJ	Hydroxyproline-rich glycoprotein-like	PF06972: Protein of unknown function (DUF1296)	IPR009060: UBA-like; IPR009719: GBF-interacting protein 1	GO:0005515 MF: protein binding	PF06972	IPR009060; IPR009719	GO:0005515
ATI_CM2	chr7B	78546025	78554358	TraesCS7B01G071400.2	tr|Q69NN2|Q69NN2_ORYSJ	Hydroxyproline-rich glycoprotein-like	PF06972: Protein of unknown function (DUF1296)	IPR009060: UBA-like; IPR009719: GBF-interacting protein 1	GO:0005515 MF: protein binding	PF06972	IPR009060; IPR009719	GO:0005515
ATI_CM2	chr7B	78546025	78554358	TraesCS7B01G071400.3	tr|Q69NN2|Q69NN2_ORYSJ	Hydroxyproline-rich glycoprotein-like	PF06972: Protein of unknown function (DUF1296)	IPR009060: UBA-like; IPR009719: GBF-interacting protein 1	GO:0005515 MF: protein binding	PF06972	IPR009060; IPR009719	GO:0005515
ATI_CM2	chr7B	78546025	78554358	TraesCS7B01G071400.4	tr|Q69NN2|Q69NN2_ORYSJ	Hydroxyproline-rich glycoprotein-like	PF06972: Protein of unknown function (DUF1296)	IPR009060: UBA-like; IPR009719: GBF-interacting protein 1	GO:0005515 MF: protein binding	PF06972	IPR009060; IPR009719	GO:0005515
ATI_CM2	chr7B	78546025	78554358	TraesCS7B01G071400.5	tr|Q69NN2|Q69NN2_ORYSJ	Hydroxyproline-rich glycoprotein-like	PF06972: Protein of unknown function (DUF1296)	IPR009060: UBA-like; IPR009719: GBF-interacting protein 1	GO:0005515 MF: protein binding	PF06972	IPR009060; IPR009719	GO:0005515
ATI_CM2	chr7B	78576008	78579165	TraesCS7B01G071500.1	tr|I3SL92|I3SL92_MEDTR	Transmembrane protein, putative
ATI_CM2	chr7B	79051177	79052133	TraesCS7B01G071600.1	tr|Q69TF6|Q69TF6_ORYSJ	Zinc finger protein-like		IPR013087: Zinc finger C2H2-type	GO:0003676 MF: nucleic acid binding		IPR013087	GO:0003676
ATI_CM2	chr7B	79076474	79086394	TraesCS7B01G071700.1	tr|A0A1D6CGK9|A0A1D6CGK9_WHEAT	Kinesin-like protein	PF00225: Kinesin motor domain	IPR001752: Kinesin motor domain; IPR019821: Kinesin motor domain, conserved site; IPR027417: P-loop containing nucleoside triphosphate hydrolase	GO:0003777 MF: microtubule motor activity;GO:0005524 MF: ATP binding;GO:0007018 BP: microtubule-based movement;GO:0008017 MF: microtubule binding	PF00225	IPR001752; IPR019821; IPR027417	GO:0003777; GO:0005524; GO:0007018; GO:0008017
ATI_CM2	chr7B	79096012	79096506	TraesCS7B01G071800.1	AT2G31940.1	oxidoreductase/transition metal ion-binding protein
ATI_CM2	chr7B	79300919	79306290	TraesCS7B01G071900.1	tr|B6SPI3|B6SPI3_MAIZE	Pantothenate kinase family protein	PF03630: Fumble	IPR004567: Type II pantothenate kinase	GO:0004594 MF: pantothenate kinase activity;GO:0005524 MF: ATP binding;GO:0015937 BP: coenzyme A biosynthetic process	PF03630	IPR004567	GO:0004594; GO:0005524; GO:0015937
ATI_CM2	chr7B	79300919	79306650	TraesCS7B01G071900.2	tr|B6SPI3|B6SPI3_MAIZE	Pantothenate kinase family protein	PF03630: Fumble	IPR004567: Type II pantothenate kinase	GO:0004594 MF: pantothenate kinase activity;GO:0005524 MF: ATP binding;GO:0015937 BP: coenzyme A biosynthetic process	PF03630	IPR004567	GO:0004594; GO:0005524; GO:0015937
ATI_CM2	chr7B	79300919	79308025	TraesCS7B01G071900.3	tr|B6SPI3|B6SPI3_MAIZE	Pantothenate kinase family protein	PF03630: Fumble	IPR004567: Type II pantothenate kinase	GO:0004594 MF: pantothenate kinase activity;GO:0005524 MF: ATP binding;GO:0015937 BP: coenzyme A biosynthetic process	PF03630	IPR004567	GO:0004594; GO:0005524; GO:0015937
ATI_CM2	chr7B	79308131	79309947	TraesCS7B01G072000.1	tr|Q53YX8|Q53YX8_WHEAT	Alpha amylase inhibitor protein	PF00234: Protease inhibitor/seed storage/LTP family	IPR006105: Cereal seed allergen/trypsin and alpha-amylase inhibitor, conserved site; IPR006106: Cereal seed allergen/grain softness/trypsin and alpha-amylase inhibitor; IPR016140: Bifunctional inhibitor/plant lipid transfer protein/seed storage helical domain	GO:0004867 MF: serine-type endopeptidase inhibitor activity	PF00234	IPR006105; IPR006106; IPR016140	GO:0004867
ATI_CM2	chr7B	79315708	79316277	TraesCS7B01G072100.1	sp|O48066|CYB_ERYCC	Cytochrome b
ATI_CM2	chr7B	79377355	79379470	TraesCS7B01G072200.1	tr|Q6ZL91|Q6ZL91_ORYSJ	F-box domain containing protein-like
ATI_CM2	chr7B	79386663	79390314	TraesCS7B01G072300.1	tr|A0A1J6I8J4|A0A1J6I8J4_NICAT	Protein trichome birefringence	PF14416: PMR5 N terminal Domain; PF13839: GDSL/SGNH-like Acyl-Esterase family found in Pmr5 and Cas1p	IPR025846: PMR5 N-terminal domain; IPR026057: PC-Esterase		PF14416; PF13839	IPR025846; IPR026057
ATI_CM2	chr7B	79732748	79734744	TraesCS7B01G072400.1	tr|R9R658|R9R658_9FABA	Growth-regulating factor	PF08879: WRC	IPR014977: WRC domain		PF08879	IPR014977
ATI_CM2	chr7B	79937977	79950559	TraesCS7B01G072500.1	tr|A0A072UB15|A0A072UB15_MEDTR	Cyclic nucleotide gated channel protein	PF00520: Ion transport protein	IPR000048: IQ motif, EF-hand binding site; IPR000595: Cyclic nucleotide-binding domain; IPR005821: Ion transport domain; IPR014710: RmlC-like jelly roll fold; IPR018490: Cyclic nucleotide-binding-like	GO:0005216 MF: ion channel activity;GO:0005515 MF: protein binding;GO:0006811 BP: ion transport;GO:0016020 CC: membrane;GO:0055085 BP: transmembrane transport	PF00520	IPR000048; IPR000595; IPR005821; IPR014710; IPR018490	GO:0005216; GO:0005515; GO:0006811; GO:0016020; GO:0055085
ATI_CM2	chr7B	79937924	79950559	TraesCS7B01G072500.2	tr|A0A072UCP5|A0A072UCP5_MEDTR	Cyclic nucleotide gated channel protein	PF00520: Ion transport protein	IPR000048: IQ motif, EF-hand binding site; IPR000595: Cyclic nucleotide-binding domain; IPR005821: Ion transport domain; IPR014710: RmlC-like jelly roll fold; IPR018490: Cyclic nucleotide-binding-like	GO:0005216 MF: ion channel activity;GO:0005515 MF: protein binding;GO:0006811 BP: ion transport;GO:0016020 CC: membrane;GO:0055085 BP: transmembrane transport	PF00520	IPR000048; IPR000595; IPR005821; IPR014710; IPR018490	GO:0005216; GO:0005515; GO:0006811; GO:0016020; GO:0055085
ATI_CM2	chr7B	79937924	79948284	TraesCS7B01G072500.3	tr|A0A072UB15|A0A072UB15_MEDTR	Cyclic nucleotide gated channel protein	PF00520: Ion transport protein	IPR000048: IQ motif, EF-hand binding site; IPR000595: Cyclic nucleotide-binding domain; IPR005821: Ion transport domain; IPR014710: RmlC-like jelly roll fold; IPR018490: Cyclic nucleotide-binding-like	GO:0005216 MF: ion channel activity;GO:0005515 MF: protein binding;GO:0006811 BP: ion transport;GO:0016020 CC: membrane;GO:0055085 BP: transmembrane transport	PF00520	IPR000048; IPR000595; IPR005821; IPR014710; IPR018490	GO:0005216; GO:0005515; GO:0006811; GO:0016020; GO:0055085
ATI_CM2	chr7B	79938598	79947033	TraesCS7B01G072500.4	tr|A9CRE4|A9CRE4_MALDO	Cyclic nucleotide gated channel	PF00520: Ion transport protein	IPR000048: IQ motif, EF-hand binding site; IPR000595: Cyclic nucleotide-binding domain; IPR005821: Ion transport domain; IPR014710: RmlC-like jelly roll fold; IPR018490: Cyclic nucleotide-binding-like	GO:0005216 MF: ion channel activity;GO:0005515 MF: protein binding;GO:0006811 BP: ion transport;GO:0016020 CC: membrane;GO:0055085 BP: transmembrane transport	PF00520	IPR000048; IPR000595; IPR005821; IPR014710; IPR018490	GO:0005216; GO:0005515; GO:0006811; GO:0016020; GO:0055085
ATI_CM2	chr7B	79939945	79948139	TraesCS7B01G072500.5	tr|A0A072UB15|A0A072UB15_MEDTR	Cyclic nucleotide gated channel protein	PF00520: Ion transport protein	IPR000595: Cyclic nucleotide-binding domain; IPR005821: Ion transport domain; IPR014710: RmlC-like jelly roll fold; IPR018490: Cyclic nucleotide-binding-like	GO:0005216 MF: ion channel activity;GO:0006811 BP: ion transport;GO:0016020 CC: membrane;GO:0055085 BP: transmembrane transport	PF00520	IPR000595; IPR005821; IPR014710; IPR018490	GO:0005216; GO:0006811; GO:0016020; GO:0055085
ATI_CM2	chr7B	80513494	80514520	TraesCS7B01G072600.1	tr|A0A097PLL7|A0A097PLL7_BRADI	RNA ligase/cyclic nucleotide phosphodiesterase family protein	PF13563: 2'-5' RNA ligase superfamily	IPR009097: Cyclic phosphodiesterase		PF13563	IPR009097
ATI_CM2	chr7B	80658871	80663059	TraesCS7B01G072700.1	tr|B9N3B2|B9N3B2_POPTR	Homeobox-leucine zipper family protein	PF00046: Homeobox domain; PF01852: START domain	IPR001356: Homeobox domain; IPR002913: START domain; IPR009057: Homeobox domain-like; IPR017970: Homeobox, conserved site; IPR023393: START-like domain	GO:0003677 MF: DNA binding;GO:0006355 BP: regulation of transcription, DNA-templated;GO:0008289 MF: lipid binding;GO:0043565 MF: sequence-specific DNA binding	PF00046; PF01852	IPR001356; IPR002913; IPR009057; IPR017970; IPR023393	GO:0003677; GO:0006355; GO:0008289; GO:0043565
ATI_CM2	chr7B	80709249	80710044	TraesCS7B01G072800.1	tr|B9SDV3|B9SDV3_RICCO	Homeobox protein, putative	PF00046: Homeobox domain	IPR001356: Homeobox domain; IPR009057: Homeobox domain-like	GO:0003677 MF: DNA binding	PF00046	IPR001356; IPR009057	GO:0003677
ATI_CM2	chr7B	81248239	81248785	TraesCS7B01G072900.1	tr|A0A178VAF6|A0A178VAF6_ARATH	DNA topoisomerase
ATI_CM2	chr7B	81422253	81423127	TraesCS7B01G073000.1	AT1G31940.1	cystic fibrosis transmembrane conductance regulator
ATI_CM2	chr7B	81423444	81431504	TraesCS7B01G073100.1	tr|A0A1D6CE80|A0A1D6CE80_WHEAT	Transcription elongation factor SPT5	PF11942: Spt5 transcription elongation factor, acidic N-terminal; PF03439: Early transcription elongation factor of RNA pol II, NGN section; PF00467: KOW motif	IPR005100: Transcription elongation factor Spt5, NGN domain; IPR005824: KOW; IPR005825: Ribosomal protein L24/L26, conserved site; IPR006645: NusG, N-terminal; IPR008991: Translation protein SH3-like domain; IPR014722: Ribosomal protein L2 domain 2; IPR017071: Transcription elongation factor Spt5; IPR022581: Spt5 transcription elongation factor, N-terminal	GO:0003735 MF: structural constituent of ribosome;GO:0005622 CC: intracellular;GO:0005840 CC: ribosome;GO:0006355 BP: regulation of transcription, DNA-templated;GO:0006357 BP: regulation of transcription from RNA polymerase II promoter;GO:0006412 BP: translation;GO:0032784 BP: regulation of DNA-templated transcription, elongation	PF11942; PF03439; PF00467	IPR005100; IPR005824; IPR005825; IPR006645; IPR008991; IPR014722; IPR017071; IPR022581	GO:0003735; GO:0005622; GO:0005840; GO:0006355; GO:0006357; GO:0006412; GO:0032784
ATI_CM2	chr7B	81684964	81689035	TraesCS7B01G073200.1	tr|R9Q9C6|R9Q9C6_FRAVE	Tyrosine-protein phosphatase	PF03162: Tyrosine phosphatase family	IPR004861: Protein-tyrosine phosphatase, SIW14-like; IPR016130: Protein-tyrosine phosphatase, active site; IPR020428: Protein-tyrosine phosphatase SIW14-like, eukaryotic; IPR029021: Protein-tyrosine phosphatase-like	GO:0004725 MF: protein tyrosine phosphatase activity;GO:0016311 BP: dephosphorylation;GO:0016791 MF: phosphatase activity	PF03162	IPR004861; IPR016130; IPR020428; IPR029021	GO:0004725; GO:0016311; GO:0016791
ATI_CM2	chr7B	81690952	81694741	TraesCS7B01G073300.1	tr|A0A1D1Y975|A0A1D1Y975_9ARAE	LysM domain-containing GPI-anchored protein 1	PF01476: LysM domain	IPR018392: LysM domain		PF01476	IPR018392
ATI_CM2	chr7B	81918092	81918793	TraesCS7B01G073400.1	tr|M8BJ00|M8BJ00_AEGTA	Protein FAR1-RELATED SEQUENCE 5
ATI_CM2	chr7B	82444800	82446195	TraesCS7B01G073500.1	tr|M7YFT7|M7YFT7_TRIUA	Aspartic proteinase nepenthesin-1	PF14543: Xylanase inhibitor N-terminal; PF14541: Xylanase inhibitor C-terminal	IPR021109: Aspartic peptidase domain; IPR032799: Xylanase inhibitor, C-terminal; IPR032861: Xylanase inhibitor, N-terminal; IPR033121: Peptidase family A1 domain		PF14543; PF14541	IPR021109; IPR032799; IPR032861; IPR033121
ATI_CM2	chr7B	82689286	82693883	TraesCS7B01G073600.1	tr|K7U915|K7U915_MAIZE	Phosphoserine phosphatase	PF12710: haloacid dehalogenase-like hydrolase	IPR023190: Phosphoserine phosphatase, domain 2; IPR023214: HAD-like domain	GO:0004647 MF: phosphoserine phosphatase activity;GO:0006564 BP: L-serine biosynthetic process	PF12710	IPR023190; IPR023214	GO:0004647; GO:0006564
ATI_CM2	chr7B	83024199	83025962	TraesCS7B01G073700.1	tr|A0A1E5UMK2|A0A1E5UMK2_9POAL	Aspartic proteinase nepenthesin-1	PF14543: Xylanase inhibitor N-terminal; PF14541: Xylanase inhibitor C-terminal	IPR001461: Aspartic peptidase A1 family; IPR021109: Aspartic peptidase domain; IPR032799: Xylanase inhibitor, C-terminal; IPR032861: Xylanase inhibitor, N-terminal; IPR033121: Peptidase family A1 domain	GO:0004190 MF: aspartic-type endopeptidase activity;GO:0006508 BP: proteolysis	PF14543; PF14541	IPR001461; IPR021109; IPR032799; IPR032861; IPR033121	GO:0004190; GO:0006508
ATI_CM2	chr7B	83029744	83041826	TraesCS7B01G073800.1	tr|Q69T47|Q69T47_ORYSJ	PHD finger protein-like	PF13831: PHD-finger; PF13832: PHD-zinc-finger like domain	IPR001965: Zinc finger, PHD-type; IPR011011: Zinc finger, FYVE/PHD-type; IPR013083: Zinc finger, RING/FYVE/PHD-type; IPR019786: Zinc finger, PHD-type, conserved site; IPR019787: Zinc finger, PHD-finger; IPR034732: Extended PHD (ePHD) domain	GO:0005515 MF: protein binding;GO:0008270 MF: zinc ion binding	PF13831; PF13832	IPR001965; IPR011011; IPR013083; IPR019786; IPR019787; IPR034732	GO:0005515; GO:0008270
ATI_CM2	chr7B	83029744	83041826	TraesCS7B01G073800.2	tr|Q69T47|Q69T47_ORYSJ	PHD finger protein-like	PF13831: PHD-finger; PF13832: PHD-zinc-finger like domain	IPR001965: Zinc finger, PHD-type; IPR011011: Zinc finger, FYVE/PHD-type; IPR013083: Zinc finger, RING/FYVE/PHD-type; IPR019786: Zinc finger, PHD-type, conserved site; IPR019787: Zinc finger, PHD-finger; IPR034732: Extended PHD (ePHD) domain	GO:0005515 MF: protein binding;GO:0008270 MF: zinc ion binding	PF13831; PF13832	IPR001965; IPR011011; IPR013083; IPR019786; IPR019787; IPR034732	GO:0005515; GO:0008270
ATI_CM2	chr7B	83029744	83041826	TraesCS7B01G073800.3	tr|Q69T47|Q69T47_ORYSJ	PHD finger protein-like	PF13831: PHD-finger; PF13832: PHD-zinc-finger like domain	IPR001965: Zinc finger, PHD-type; IPR011011: Zinc finger, FYVE/PHD-type; IPR013083: Zinc finger, RING/FYVE/PHD-type; IPR019786: Zinc finger, PHD-type, conserved site; IPR019787: Zinc finger, PHD-finger; IPR034732: Extended PHD (ePHD) domain	GO:0005515 MF: protein binding;GO:0008270 MF: zinc ion binding	PF13831; PF13832	IPR001965; IPR011011; IPR013083; IPR019786; IPR019787; IPR034732	GO:0005515; GO:0008270
ATI_CM2	chr7B	83029744	83041826	TraesCS7B01G073800.4	tr|Q69T47|Q69T47_ORYSJ	PHD finger protein-like	PF13831: PHD-finger; PF13832: PHD-zinc-finger like domain	IPR001965: Zinc finger, PHD-type; IPR011011: Zinc finger, FYVE/PHD-type; IPR013083: Zinc finger, RING/FYVE/PHD-type; IPR019786: Zinc finger, PHD-type, conserved site; IPR019787: Zinc finger, PHD-finger; IPR034732: Extended PHD (ePHD) domain	GO:0005515 MF: protein binding;GO:0008270 MF: zinc ion binding	PF13831; PF13832	IPR001965; IPR011011; IPR013083; IPR019786; IPR019787; IPR034732	GO:0005515; GO:0008270
ATI_CM2	chr7B	83902977	83905797	TraesCS7B01G073900.1	tr|A0A1D6CGH3|A0A1D6CGH3_WHEAT	WAT1-related protein	PF00892: EamA-like transporter family	IPR000620: EamA domain	GO:0016020 CC: membrane;GO:0016021 CC: integral component of membrane	PF00892	IPR000620	GO:0016020; GO:0016021
ATI_CM2	chr7B	83912102	83921332	TraesCS7B01G074000.1	tr|A0A061F9M7|A0A061F9M7_THECC	DNA-binding storekeeper protein-related transcriptional regulator, putative	PF04504: Protein of unknown function, DUF573	IPR007592: GLABROUS1 enhancer-binding protein family	GO:0006355 BP: regulation of transcription, DNA-templated	PF04504	IPR007592	GO:0006355
ATI_CM2	chr7B	83921733	83922044	TraesCS7B01G074100.1	tr|A0A061DZ26|A0A061DZ26_THECC	Maternal effect embryo arrest 9
ATI_CM2	chr7B	84110932	84112622	TraesCS7B01G074200.1	AT3G07770.3	HEAT SHOCK PROTEIN 89.1	PF07762: Protein of unknown function (DUF1618)	IPR011676: Domain of unknown function DUF1618		PF07762	IPR011676
ATI_CM2	chr7B	84183495	84186505	TraesCS7B01G074300.1	sp|A7SXK3|TMED_NEMVE	Transmembrane emp24 domain-containing protein	PF01105: emp24/gp25L/p24 family/GOLD	IPR009038: GOLD domain	GO:0006810 BP: transport;GO:0016021 CC: integral component of membrane	PF01105	IPR009038	GO:0006810; GO:0016021
ATI_CM2	chr7B	84209191	84215946	TraesCS7B01G074400.1	tr|A0A1D6D9D4|A0A1D6D9D4_WHEAT	Aminoacylase	PF01546: Peptidase family M20/M25/M40; PF07687: Peptidase dimerisation domain	IPR001261: ArgE/DapE/ACY1/CPG2/YscS, conserved site; IPR002933: Peptidase M20; IPR010159: N-acyl-L-amino-acid amidohydrolase; IPR011650: Peptidase M20, dimerisation domain	GO:0004046 MF: aminoacylase activity;GO:0005737 CC: cytoplasm;GO:0006508 BP: proteolysis;GO:0006520 BP: cellular amino acid metabolic process;GO:0008152 BP: metabolic process;GO:0008237 MF: metallopeptidase activity;GO:0016787 MF: hydrolase activity	PF01546; PF07687	IPR001261; IPR002933; IPR010159; IPR011650	GO:0004046; GO:0005737; GO:0006508; GO:0006520; GO:0008152; GO:0008237; GO:0016787
ATI_CM2	chr7B	84220426	84221631	TraesCS7B01G074500.1	tr|A0A0K9P1G2|A0A0K9P1G2_ZOSMR	Ethylene-responsive transcription factor	PF00847: AP2 domain	IPR001471: AP2/ERF domain; IPR016177: DNA-binding domain	GO:0003677 MF: DNA binding;GO:0003700 MF: transcription factor activity, sequence-specific DNA binding;GO:0006355 BP: regulation of transcription, DNA-templated	PF00847	IPR001471; IPR016177	GO:0003677; GO:0003700; GO:0006355
ATI_CM2	chr7B	84244074	84244537	TraesCS7B01G074600.1	tr|A2Q338|A2Q338_MEDTR	RNA-directed DNA polymerase (Reverse transcriptase)
ATI_CM2	chr7B	84324158	84325992	TraesCS7B01G074700.1	tr|A0A1D6CIL6|A0A1D6CIL6_WHEAT	Glycosyltransferase	PF00201: UDP-glucoronosyl and UDP-glucosyl transferase	IPR002213: UDP-glucuronosyl/UDP-glucosyltransferase	GO:0008152 BP: metabolic process;GO:0016758 MF: transferase activity, transferring hexosyl groups	PF00201	IPR002213	GO:0008152; GO:0016758
ATI_CM2	chr7B	84379017	84380233	TraesCS7B01G074800.1	tr|A0A061FP05|A0A061FP05_THECC	RING/U-box superfamily protein, putative	PF14369: zinc-ribbon; PF13639: Ring finger domain	IPR001841: Zinc finger, RING-type; IPR013083: Zinc finger, RING/FYVE/PHD-type	GO:0005515 MF: protein binding;GO:0008270 MF: zinc ion binding	PF14369; PF13639	IPR001841; IPR013083	GO:0005515; GO:0008270
ATI_CM2	chr7B	84388710	84389462	TraesCS7B01G074900.1	AT3G21330.1	basic helix-loop-helix (bHLH) DNA-binding superfamily protein	PF00010: Helix-loop-helix DNA-binding domain	IPR011598: Myc-type, basic helix-loop-helix (bHLH) domain	GO:0046983 MF: protein dimerization activity	PF00010	IPR011598	GO:0046983
ATI_CM2	chr7B	84521181	84524436	TraesCS7B01G075000.1	tr|A0A1D1ZGI1|A0A1D1ZGI1_9ARAE	Lipase	PF01764: Lipase (class 3)	IPR002921: Fungal lipase-like domain; IPR029058: Alpha/Beta hydrolase fold	GO:0006629 BP: lipid metabolic process	PF01764	IPR002921; IPR029058	GO:0006629
ATI_CM2	chr7B	84528264	84528623	TraesCS7B01G075100.1	AT2G16700.4	actin depolymerizing factor 5	PF13456: Reverse transcriptase-like	IPR012337: Ribonuclease H-like domain	GO:0003676 MF: nucleic acid binding	PF13456	IPR012337	GO:0003676
ATI_CM2	chr7B	84562954	84566726	TraesCS7B01G075200.1	tr|A0A1D1ZGI1|A0A1D1ZGI1_9ARAE	Lipase	PF01764: Lipase (class 3)	IPR002921: Fungal lipase-like domain; IPR029058: Alpha/Beta hydrolase fold	GO:0006629 BP: lipid metabolic process	PF01764	IPR002921; IPR029058	GO:0006629
ATI_CM2	chr7B	84651299	84652834	TraesCS7B01G075300.1	tr|A0A1D6CZ74|A0A1D6CZ74_WHEAT	Glycosyltransferase	PF00201: UDP-glucoronosyl and UDP-glucosyl transferase	IPR002213: UDP-glucuronosyl/UDP-glucosyltransferase	GO:0008152 BP: metabolic process;GO:0016758 MF: transferase activity, transferring hexosyl groups	PF00201	IPR002213	GO:0008152; GO:0016758
ATI_CM2	chr7B	84700982	84702496	TraesCS7B01G075400.1	tr|A0A1D6BU52|A0A1D6BU52_WHEAT	Glycosyltransferase	PF00201: UDP-glucoronosyl and UDP-glucosyl transferase	IPR002213: UDP-glucuronosyl/UDP-glucosyltransferase	GO:0008152 BP: metabolic process;GO:0016758 MF: transferase activity, transferring hexosyl groups	PF00201	IPR002213	GO:0008152; GO:0016758
ATI_CM2	chr7B	84763969	84765492	TraesCS7B01G075500.1	tr|A0A1D6CDJ0|A0A1D6CDJ0_WHEAT	Glycosyltransferase	PF00201: UDP-glucoronosyl and UDP-glucosyl transferase	IPR002213: UDP-glucuronosyl/UDP-glucosyltransferase	GO:0008152 BP: metabolic process;GO:0016758 MF: transferase activity, transferring hexosyl groups	PF00201	IPR002213	GO:0008152; GO:0016758
ATI_CM2	chr7B	85127850	85133586	TraesCS7B01G075600.1	tr|B6TJN2|B6TJN2_MAIZE	BZIP transcription factor family protein	PF00170: bZIP transcription factor	IPR004827: Basic-leucine zipper domain	GO:0003700 MF: transcription factor activity, sequence-specific DNA binding;GO:0006355 BP: regulation of transcription, DNA-templated;GO:0043565 MF: sequence-specific DNA binding	PF00170	IPR004827	GO:0003700; GO:0006355; GO:0043565
ATI_CM2	chr1D	234528290	234529007	TraesCS1D01G163900.1	tr|Q9FEK9|Q9FEK9_TRITD	Lipid transfer protein	PF14368: Probable lipid transfer	IPR016140: Bifunctional inhibitor/plant lipid transfer protein/seed storage helical domain		PF14368	IPR016140
ATI_CM2	chr1D	234656387	234656674	TraesCS1D01G164000.1	tr|Q9FEK9|Q9FEK9_TRITD	Lipid transfer protein	PF14368: Probable lipid transfer	IPR016140: Bifunctional inhibitor/plant lipid transfer protein/seed storage helical domain		PF14368	IPR016140
ATI_CM2	chr1D	234737857	234743150	TraesCS1D01G164100.1	tr|A0A061GCE0|A0A061GCE0_THECC	Myosin heavy chain-related protein, putative	PF10358: N-terminal C2 in EEIG1 and EHBP1 proteins	IPR019448: EEIG1/EHBP1 N-terminal domain		PF10358	IPR019448
ATI_CM2	chr1D	234906740	234909339	TraesCS1D01G164200.1	tr|B6U566|B6U566_MAIZE	Cytochrome b561	PF03188: Eukaryotic cytochrome b561	IPR006593: Cytochrome b561/ferric reductase transmembrane		PF03188	IPR006593
ATI_CM2	chr1D	235159310	235160847	TraesCS1D01G164300.1	tr|A0A0B2QQ03|A0A0B2QQ03_GLYSO	Remorin	PF03766: Remorin, N-terminal region; PF03763: Remorin, C-terminal region	IPR005516: Remorin, C-terminal; IPR005518: Remorin, N-terminal		PF03766; PF03763	IPR005516; IPR005518
ATI_CM2	chr1D	235546945	235547247	TraesCS1D01G164400.1	tr|A0A0D3DH72|A0A0D3DH72_BRAOL	Coatomer subunit beta
ATI_CM3	chr1A	286006369	286010711	TraesCS1A01G159600.1	tr|I3VIX1|I3VIX1_HORVV	Cytokinin oxidase/dehydrogenase	PF01565: FAD binding domain; PF09265: Cytokinin dehydrogenase 1, FAD and cytokinin binding	IPR006094: FAD linked oxidase, N-terminal; IPR015345: Cytokinin dehydrogenase 1, FAD/cytokinin binding domain; IPR016164: FAD-linked oxidase-like, C-terminal; IPR016166: FAD-binding, type 2; IPR016167: FAD-binding, type 2, subdomain 1; IPR016169: CO dehydrogenase flavoprotein-like, FAD-binding, subdomain 2; IPR016170: Vanillyl-alcohol oxidase/Cytokinin dehydrogenase C-terminal domain	GO:0003824 MF: catalytic activity;GO:0009690 BP: cytokinin metabolic process;GO:0016491 MF: oxidoreductase activity;GO:0016614 MF: oxidoreductase activity, acting on CH-OH group of donors;GO:0019139 MF: cytokinin dehydrogenase activity;GO:0050660 MF: flavin adenine dinucleotide binding;GO:0055114 BP: oxidation-reduction process	PF01565; PF09265	IPR006094; IPR015345; IPR016164; IPR016166; IPR016167; IPR016169; IPR016170	GO:0003824; GO:0009690; GO:0016491; GO:0016614; GO:0019139; GO:0050660; GO:0055114
ATI_CM3	chr1A	286915745	286916579	TraesCS1A01G159700.1	tr|A0A0B2PL32|A0A0B2PL32_GLYSO	L-type lectin-domain containing receptor kinase VIII.2
ATI_CM3	chr1A	286918180	286918564	TraesCS1A01G159800.1	AT2G21940.7	shikimate kinase 1
ATI_CM3	chr1A	287040075	287040320	TraesCS1A01G159900.1	sp|A1W907|FABZ_ACISJ	3-hydroxyacyl-[acyl-carrier-protein] dehydratase FabZ
ATI_CM3	chr1A	287313664	287315907	TraesCS1A01G160000.1	tr|A0A1E5UP92|A0A1E5UP92_9POAL	Pentatricopeptide repeat-containing protein	PF13041: PPR repeat family; PF12854: PPR repeat	IPR002885: Pentatricopeptide repeat		PF13041; PF12854	IPR002885
ATI_CM3	chr1A	287542004	287544129	TraesCS1A01G160100.1	tr|A0A1D1Y518|A0A1D1Y518_9ARAE	50S ribosomal protein L18	PF00861: Ribosomal L18 of archaea, bacteria, mitoch. and chloroplast	IPR005484: Ribosomal protein L18	GO:0003735 MF: structural constituent of ribosome;GO:0005622 CC: intracellular;GO:0005840 CC: ribosome;GO:0006412 BP: translation	PF00861	IPR005484	GO:0003735; GO:0005622; GO:0005840; GO:0006412
ATI_CM3	chr1A	287681550	287684339	TraesCS1A01G160200.1	tr|A0A0K9P6L8|A0A0K9P6L8_ZOSMR	Aminotransferase	PF00155: Aminotransferase class I and II	IPR004838: Aminotransferases, class-I, pyridoxal-phosphate-binding site; IPR004839: Aminotransferase, class I/classII; IPR015421: Pyridoxal phosphate-dependent transferase, major region, subdomain 1; IPR015422: Pyridoxal phosphate-dependent transferase, subdomain 2; IPR015424: Pyridoxal phosphate-dependent transferase	GO:0003824 MF: catalytic activity;GO:0009058 BP: biosynthetic process;GO:0030170 MF: pyridoxal phosphate binding	PF00155	IPR004838; IPR004839; IPR015421; IPR015422; IPR015424	GO:0003824; GO:0009058; GO:0030170
ATI_CM3	chr1A	287681550	287684692	TraesCS1A01G160200.2	tr|A0A0K9P6L8|A0A0K9P6L8_ZOSMR	Aminotransferase	PF00155: Aminotransferase class I and II	IPR004838: Aminotransferases, class-I, pyridoxal-phosphate-binding site; IPR004839: Aminotransferase, class I/classII; IPR015421: Pyridoxal phosphate-dependent transferase, major region, subdomain 1; IPR015422: Pyridoxal phosphate-dependent transferase, subdomain 2; IPR015424: Pyridoxal phosphate-dependent transferase	GO:0003824 MF: catalytic activity;GO:0009058 BP: biosynthetic process;GO:0030170 MF: pyridoxal phosphate binding	PF00155	IPR004838; IPR004839; IPR015421; IPR015422; IPR015424	GO:0003824; GO:0009058; GO:0030170
ATI_CM3	chr1A	287686647	287688966	TraesCS1A01G160300.1	tr|C3RTM5|C3RTM5_WHEAT	Chalcone synthase-like protein	PF00195: Chalcone and stilbene synthases, N-terminal domain; PF02797: Chalcone and stilbene synthases, C-terminal domain	IPR001099: Chalcone/stilbene synthase, N-terminal; IPR011141: Polyketide synthase, type III; IPR012328: Chalcone/stilbene synthase, C-terminal; IPR016039: Thiolase-like	GO:0003824 MF: catalytic activity;GO:0008152 BP: metabolic process;GO:0009058 BP: biosynthetic process;GO:0016747 MF: transferase activity, transferring acyl groups other than amino-acyl groups	PF00195; PF02797	IPR001099; IPR011141; IPR012328; IPR016039	GO:0003824; GO:0008152; GO:0009058; GO:0016747
ATI_CM3	chr1A	287689089	287690564	TraesCS1A01G160400.1	tr|A0A1E5VR03|A0A1E5VR03_9POAL	Pentatricopeptide repeat-containing protein	PF13041: PPR repeat family; PF12854: PPR repeat	IPR002885: Pentatricopeptide repeat		PF13041; PF12854	IPR002885
ATI_CM3	chr1A	287691564	287702194	TraesCS1A01G160500.1	tr|A0A199UFJ3|A0A199UFJ3_ANACO	Pre-mRNA-processing protein 40C	PF00397: WW domain; PF01846: FF domain	IPR001202: WW domain; IPR002713: FF domain	GO:0005515 MF: protein binding	PF00397; PF01846	IPR001202; IPR002713	GO:0005515
ATI_CM3	chr1A	287691564	287702194	TraesCS1A01G160500.2	tr|A0A199UFJ3|A0A199UFJ3_ANACO	Pre-mRNA-processing protein 40C	PF00397: WW domain; PF01846: FF domain	IPR001202: WW domain; IPR002713: FF domain	GO:0005515 MF: protein binding	PF00397; PF01846	IPR001202; IPR002713	GO:0005515
ATI_CM3	chr1A	288510416	288520871	TraesCS1A01G160600.1	tr|A0A199UFJ6|A0A199UFJ6_ANACO	UPF0301 protein	PF02622: Uncharacterized ACR, COG1678	IPR003774: Protein of unknown function UPF0301; IPR012336: Thioredoxin-like fold		PF02622	IPR003774; IPR012336
ATI_CM3	chr5A	575322960	575329017	TraesCS5A01G377600.1	tr|Q9LUI0|Q9LUI0_ARATH	Auxin canalization protein (DUF828)	PF05703: Auxin canalisation; PF08458: Plant pleckstrin homology-like region	IPR008546: Domain of unknown function DUF828; IPR011993: PH domain-like; IPR013666: Pleckstrin-like, plant		PF05703; PF08458	IPR008546; IPR011993; IPR013666
ATI_CM3	chr5A	575327286	575329017	TraesCS5A01G377600.2	tr|Q9LUI0|Q9LUI0_ARATH	Auxin canalization protein (DUF828)	PF05703: Auxin canalisation; PF08458: Plant pleckstrin homology-like region	IPR008546: Domain of unknown function DUF828; IPR011993: PH domain-like; IPR013666: Pleckstrin-like, plant		PF05703; PF08458	IPR008546; IPR011993; IPR013666
ATI_CM3	chr5A	575522382	575525543	TraesCS5A01G377700.1	AT5G20635.1	guanine nucleotide-binding protein subunit gamma	PF00631: GGL domain	IPR015898: G-protein gamma-like domain	GO:0004871 MF: signal transducer activity;GO:0005834 CC: heterotrimeric G-protein complex;GO:0007186 BP: G-protein coupled receptor signaling pathway	PF00631	IPR015898	GO:0004871; GO:0005834; GO:0007186
ATI_CM3	chr5A	575526140	575527964	TraesCS5A01G377800.1	tr|A0A1E5WCJ2|A0A1E5WCJ2_9POAL	Pentatricopeptide repeat-containing protein	PF01535: PPR repeat; PF17177: Pentacotripeptide-repeat region of PROPR	IPR002885: Pentatricopeptide repeat; IPR011990: Tetratricopeptide-like helical domain; IPR033443: Pentacotripeptide-repeat region of PROPR	GO:0005515 MF: protein binding	PF01535; PF17177	IPR002885; IPR011990; IPR033443	GO:0005515
ATI_CM3	chr5A	575594327	575595945	TraesCS5A01G377900.1	tr|A0A0D3R0T9|A0A0D3R0T9_WHEAT	Non-specific serine/threonine protein kinase	PF00069: Protein kinase domain; PF03822: NAF domain	IPR000719: Protein kinase domain; IPR004041: NAF domain; IPR008271: Serine/threonine-protein kinase, active site; IPR011009: Protein kinase-like domain; IPR017441: Protein kinase, ATP binding site; IPR018451: NAF/FISL domain	GO:0004672 MF: protein kinase activity;GO:0005524 MF: ATP binding;GO:0006468 BP: protein phosphorylation;GO:0007165 BP: signal transduction	PF00069; PF03822	IPR000719; IPR004041; IPR008271; IPR011009; IPR017441; IPR018451	GO:0004672; GO:0005524; GO:0006468; GO:0007165
ATI_CM3	chr5A	575601387	575603460	TraesCS5A01G378000.1	tr|A0A1D1XJZ3|A0A1D1XJZ3_9ARAE	Sec-independent protein translocase protein TatA	PF02416: mttA/Hcf106 family	IPR003369: Sec-independent protein translocase protein TatA/B/E; IPR006312: Sec-independent protein translocase protein TatA/E	GO:0005886 CC: plasma membrane;GO:0008565 MF: protein transporter activity;GO:0009306 BP: protein secretion;GO:0015031 BP: protein transport;GO:0016021 CC: integral component of membrane	PF02416	IPR003369; IPR006312	GO:0005886; GO:0008565; GO:0009306; GO:0015031; GO:0016021
ATI_CM3	chr5A	575603649	575609924	TraesCS5A01G378100.1	tr|G7ICM6|G7ICM6_MEDTR	Single-stranded DNA-binding protein	PF00436: Single-strand binding protein family	IPR000424: Primosome PriB/single-strand DNA-binding; IPR011344: Single-stranded DNA-binding protein; IPR012340: Nucleic acid-binding, OB-fold	GO:0003697 MF: single-stranded DNA binding;GO:0006260 BP: DNA replication	PF00436	IPR000424; IPR011344; IPR012340	GO:0003697; GO:0006260
ATI_CM3	chr5A	575612103	575613540	TraesCS5A01G378200.1	tr|A0A1D5YRM7|A0A1D5YRM7_WHEAT	Auxin-responsive protein	PF02309: AUX/IAA family	IPR000270: PB1 domain; IPR033389: AUX/IAA domain	GO:0005515 MF: protein binding	PF02309	IPR000270; IPR033389	GO:0005515
ATI_CM3	chr5A	575657011	575659289	TraesCS5A01G378300.1	tr|A0A1D5YDI0|A0A1D5YDI0_WHEAT	Auxin-responsive protein	PF02309: AUX/IAA family	IPR000270: PB1 domain; IPR033389: AUX/IAA domain	GO:0005515 MF: protein binding	PF02309	IPR000270; IPR033389	GO:0005515
ATI_CM3	chr5A	575657011	575659103	TraesCS5A01G378300.2	tr|A0A1D5YDI1|A0A1D5YDI1_WHEAT	Auxin-responsive protein	PF02309: AUX/IAA family	IPR000270: PB1 domain; IPR033389: AUX/IAA domain	GO:0005515 MF: protein binding	PF02309	IPR000270; IPR033389	GO:0005515
ATI_CM3	chr5A	575660442	575667556	TraesCS5A01G378400.1	tr|A0A072VKR1|A0A072VKR1_MEDTR	F-box/LRR protein, putative		IPR001810: F-box domain; IPR032675: Leucine-rich repeat domain, L domain-like	GO:0005515 MF: protein binding		IPR001810; IPR032675	GO:0005515
ATI_CM3	chr5A	575673359	575673788	TraesCS5A01G378500.1	tr|A0A072UHR3|A0A072UHR3_MEDTR	Elongation factor 1-beta	PF00736: EF-1 guanine nucleotide exchange domain	IPR014038: Translation elongation factor EF1B, beta/delta subunit, guanine nucleotide exchange domain; IPR014717: Translation elongation factor EF1B/ribosomal protein S6	GO:0003746 MF: translation elongation factor activity;GO:0006414 BP: translational elongation	PF00736	IPR014038; IPR014717	GO:0003746; GO:0006414
ATI_CM3	chr5A	575687703	575693006	TraesCS5A01G378600.1	tr|M7ZYU9|M7ZYU9_TRIUA	E3 ubiquitin protein ligase DRIP2	PF13923: Zinc finger, C3HC4 type (RING finger)	IPR001841: Zinc finger, RING-type; IPR013083: Zinc finger, RING/FYVE/PHD-type; IPR017907: Zinc finger, RING-type, conserved site	GO:0005515 MF: protein binding;GO:0008270 MF: zinc ion binding	PF13923	IPR001841; IPR013083; IPR017907	GO:0005515; GO:0008270
ATI_CM3	chr5A	575688885	575693006	TraesCS5A01G378600.2	tr|M7ZYU9|M7ZYU9_TRIUA	E3 ubiquitin protein ligase DRIP2
ATI_CM3	chr5A	575705509	575709396	TraesCS5A01G378700.1	tr|R7W8G1|R7W8G1_AEGTA	Lipoxygenase	PF01477: PLAT/LH2 domain; PF00305: Lipoxygenase	IPR001024: PLAT/LH2 domain; IPR001246: Lipoxygenase, plant; IPR013819: Lipoxygenase, C-terminal; IPR020833: Lipoxygenase, iron binding site; IPR020834: Lipoxygenase, conserved site; IPR027433: Lipoxygenase, domain 3	GO:0005515 MF: protein binding;GO:0016491 MF: oxidoreductase activity;GO:0016702 MF: oxidoreductase activity, acting on single donors with incorporation of molecular oxygen, incorporation of two atoms of oxygen;GO:0046872 MF: metal ion binding;GO:0055114 BP: oxidation-reduction process	PF01477; PF00305	IPR001024; IPR001246; IPR013819; IPR020833; IPR020834; IPR027433	GO:0005515; GO:0016491; GO:0016702; GO:0046872; GO:0055114
ATI_CM3	chr5A	575900999	575904358	TraesCS5A01G378800.1	tr|W5FGJ7|W5FGJ7_WHEAT	Lipoxygenase	PF00305: Lipoxygenase	IPR001024: PLAT/LH2 domain; IPR001246: Lipoxygenase, plant; IPR013819: Lipoxygenase, C-terminal; IPR020833: Lipoxygenase, iron binding site; IPR020834: Lipoxygenase, conserved site; IPR027433: Lipoxygenase, domain 3	GO:0005515 MF: protein binding;GO:0016491 MF: oxidoreductase activity;GO:0016702 MF: oxidoreductase activity, acting on single donors with incorporation of molecular oxygen, incorporation of two atoms of oxygen;GO:0046872 MF: metal ion binding;GO:0055114 BP: oxidation-reduction process	PF00305	IPR001024; IPR001246; IPR013819; IPR020833; IPR020834; IPR027433	GO:0005515; GO:0016491; GO:0016702; GO:0046872; GO:0055114
ATI_CM3	chr5A	575900999	575903854	TraesCS5A01G378800.2	tr|W5FGJ7|W5FGJ7_WHEAT	Lipoxygenase	PF01477: PLAT/LH2 domain; PF00305: Lipoxygenase	IPR001024: PLAT/LH2 domain; IPR001246: Lipoxygenase, plant; IPR013819: Lipoxygenase, C-terminal; IPR020833: Lipoxygenase, iron binding site; IPR020834: Lipoxygenase, conserved site; IPR027433: Lipoxygenase, domain 3	GO:0005515 MF: protein binding;GO:0016491 MF: oxidoreductase activity;GO:0016702 MF: oxidoreductase activity, acting on single donors with incorporation of molecular oxygen, incorporation of two atoms of oxygen;GO:0046872 MF: metal ion binding;GO:0055114 BP: oxidation-reduction process	PF01477; PF00305	IPR001024; IPR001246; IPR013819; IPR020833; IPR020834; IPR027433	GO:0005515; GO:0016491; GO:0016702; GO:0046872; GO:0055114
ATI_CM3	chr5A	576084594	576088278	TraesCS5A01G378900.1	tr|A0A1D5YBH2|A0A1D5YBH2_WHEAT	Lipoxygenase	PF01477: PLAT/LH2 domain; PF00305: Lipoxygenase	IPR001024: PLAT/LH2 domain; IPR001246: Lipoxygenase, plant; IPR013819: Lipoxygenase, C-terminal; IPR020833: Lipoxygenase, iron binding site; IPR020834: Lipoxygenase, conserved site; IPR027433: Lipoxygenase, domain 3	GO:0005515 MF: protein binding;GO:0016491 MF: oxidoreductase activity;GO:0016702 MF: oxidoreductase activity, acting on single donors with incorporation of molecular oxygen, incorporation of two atoms of oxygen;GO:0046872 MF: metal ion binding;GO:0055114 BP: oxidation-reduction process	PF01477; PF00305	IPR001024; IPR001246; IPR013819; IPR020833; IPR020834; IPR027433	GO:0005515; GO:0016491; GO:0016702; GO:0046872; GO:0055114
ATI_CM3	chr5A	576269075	576272554	TraesCS5A01G379000.1	tr|A0A1D5YBH2|A0A1D5YBH2_WHEAT	Lipoxygenase	PF01477: PLAT/LH2 domain; PF00305: Lipoxygenase	IPR001024: PLAT/LH2 domain; IPR001246: Lipoxygenase, plant; IPR013819: Lipoxygenase, C-terminal; IPR020833: Lipoxygenase, iron binding site; IPR020834: Lipoxygenase, conserved site; IPR027433: Lipoxygenase, domain 3	GO:0005515 MF: protein binding;GO:0016491 MF: oxidoreductase activity;GO:0016702 MF: oxidoreductase activity, acting on single donors with incorporation of molecular oxygen, incorporation of two atoms of oxygen;GO:0046872 MF: metal ion binding;GO:0055114 BP: oxidation-reduction process	PF01477; PF00305	IPR001024; IPR001246; IPR013819; IPR020833; IPR020834; IPR027433	GO:0005515; GO:0016491; GO:0016702; GO:0046872; GO:0055114
ATI_CM3	chr5A	576282651	576283364	TraesCS5A01G379100.1	AT4G38900.3	Basic-leucine zipper (bZIP) transcription factor family protein
ATI_CM3	chr5A	576337730	576339163	TraesCS5A01G379200.1	tr|G7I595|G7I595_MEDTR	Transducin/WD40 repeat protein	PF00400: WD domain, G-beta repeat	IPR001680: WD40 repeat; IPR011042: Six-bladed beta-propeller, TolB-like; IPR015943: WD40/YVTN repeat-like-containing domain; IPR017986: WD40-repeat-containing domain; IPR020472: G-protein beta WD-40 repeat	GO:0005515 MF: protein binding	PF00400	IPR001680; IPR011042; IPR015943; IPR017986; IPR020472	GO:0005515
ATI_CM3	chr5A	576582324	576585514	TraesCS5A01G379300.1	tr|G7ZVI1|G7ZVI1_MEDTR	Phototropic-responsive NPH3 family protein	PF03000: NPH3 family	IPR000210: BTB/POZ domain; IPR011333: SKP1/BTB/POZ domain; IPR027356: NPH3 domain	GO:0005515 MF: protein binding	PF03000	IPR000210; IPR011333; IPR027356	GO:0005515
ATI_CM3	chr5A	576596182	576611045	TraesCS5A01G379400.1	tr|M8B624|M8B624_AEGTA	Chalcone synthase	PF00195: Chalcone and stilbene synthases, N-terminal domain; PF02797: Chalcone and stilbene synthases, C-terminal domain	IPR001099: Chalcone/stilbene synthase, N-terminal; IPR011141: Polyketide synthase, type III; IPR012328: Chalcone/stilbene synthase, C-terminal; IPR016039: Thiolase-like	GO:0003824 MF: catalytic activity;GO:0008152 BP: metabolic process;GO:0009058 BP: biosynthetic process;GO:0016747 MF: transferase activity, transferring acyl groups other than amino-acyl groups	PF00195; PF02797	IPR001099; IPR011141; IPR012328; IPR016039	GO:0003824; GO:0008152; GO:0009058; GO:0016747
ATI_CM3	chr5A	577078123	577079687	TraesCS5A01G379500.1	tr|M8B624|M8B624_AEGTA	Chalcone synthase	PF00195: Chalcone and stilbene synthases, N-terminal domain; PF02797: Chalcone and stilbene synthases, C-terminal domain	IPR001099: Chalcone/stilbene synthase, N-terminal; IPR011141: Polyketide synthase, type III; IPR012328: Chalcone/stilbene synthase, C-terminal; IPR016039: Thiolase-like	GO:0003824 MF: catalytic activity;GO:0008152 BP: metabolic process;GO:0009058 BP: biosynthetic process;GO:0016747 MF: transferase activity, transferring acyl groups other than amino-acyl groups	PF00195; PF02797	IPR001099; IPR011141; IPR012328; IPR016039	GO:0003824; GO:0008152; GO:0009058; GO:0016747
ATI_CM3	chr5A	577268625	577269779	TraesCS5A01G379600.1	tr|M8B624|M8B624_AEGTA	Chalcone synthase	PF00195: Chalcone and stilbene synthases, N-terminal domain; PF02797: Chalcone and stilbene synthases, C-terminal domain	IPR001099: Chalcone/stilbene synthase, N-terminal; IPR011141: Polyketide synthase, type III; IPR012328: Chalcone/stilbene synthase, C-terminal; IPR016039: Thiolase-like	GO:0003824 MF: catalytic activity;GO:0008152 BP: metabolic process;GO:0009058 BP: biosynthetic process;GO:0016747 MF: transferase activity, transferring acyl groups other than amino-acyl groups	PF00195; PF02797	IPR001099; IPR011141; IPR012328; IPR016039	GO:0003824; GO:0008152; GO:0009058; GO:0016747
ATI_CM3	chr5A	577432393	577433493	TraesCS5A01G379700.1	tr|M8B624|M8B624_AEGTA	Chalcone synthase	PF00195: Chalcone and stilbene synthases, N-terminal domain; PF02797: Chalcone and stilbene synthases, C-terminal domain	IPR001099: Chalcone/stilbene synthase, N-terminal; IPR011141: Polyketide synthase, type III; IPR012328: Chalcone/stilbene synthase, C-terminal; IPR016039: Thiolase-like	GO:0003824 MF: catalytic activity;GO:0008152 BP: metabolic process;GO:0009058 BP: biosynthetic process;GO:0016747 MF: transferase activity, transferring acyl groups other than amino-acyl groups	PF00195; PF02797	IPR001099; IPR011141; IPR012328; IPR016039	GO:0003824; GO:0008152; GO:0009058; GO:0016747
ATI_CM3	chr5A	577707760	577709656	TraesCS5A01G379800.1	tr|A0A072UL21|A0A072UL21_MEDTR	Structural constituent of ribosome protein	PF03350: Uncharacterized protein family, UPF0114	IPR005134: Uncharacterised protein family UPF0114		PF03350	IPR005134
ATI_CM3	chr5A	577789354	577790212	TraesCS5A01G379900.1	tr|G7K9H8|G7K9H8_MEDTR	DUF4228 domain protein	PF14009: Domain of unknown function (DUF4228)	IPR025322: Protein of unknown function DUF4228, plant		PF14009	IPR025322
ATI_CM3	chr5A	577802938	577803507	TraesCS5A01G380000.1	tr|A0A1D5YB59|A0A1D5YB59_WHEAT	Dirigent protein	PF03018: Dirigent-like protein	IPR004265: Plant disease resistance response protein		PF03018	IPR004265
ATI_CM3	chr5A	577887117	577890044	TraesCS5A01G380100.1	tr|B6TAI5|B6TAI5_MAIZE	Deoxyhypusine synthase	PF01916: Deoxyhypusine synthase	IPR002773: Deoxyhypusine synthase; IPR029035: DHS-like NAD/FAD-binding domain	GO:0008612 BP: peptidyl-lysine modification to peptidyl-hypusine	PF01916	IPR002773; IPR029035	GO:0008612
ATI_CM3	chr5A	577887117	577904798	TraesCS5A01G380100.2	tr|Q7Y1G4|Q7Y1G4_ORYSJ	Deoxyhypusine synthase, putative, expressed	PF01916: Deoxyhypusine synthase	IPR002773: Deoxyhypusine synthase; IPR029035: DHS-like NAD/FAD-binding domain	GO:0008612 BP: peptidyl-lysine modification to peptidyl-hypusine	PF01916	IPR002773; IPR029035	GO:0008612
ATI_CM3	chr5A	577928812	577932053	TraesCS5A01G380200.1	tr|A0A199VFH8|A0A199VFH8_ANACO	F-box protein	PF00646: F-box domain	IPR001810: F-box domain; IPR032675: Leucine-rich repeat domain, L domain-like	GO:0005515 MF: protein binding	PF00646	IPR001810; IPR032675	GO:0005515
ATI_CM3	chr5A	577932149	577935951	TraesCS5A01G380300.1	tr|M7YZB9|M7YZB9_TRIUA	Deoxyhypusine synthase	PF01916: Deoxyhypusine synthase	IPR002773: Deoxyhypusine synthase; IPR029035: DHS-like NAD/FAD-binding domain	GO:0008612 BP: peptidyl-lysine modification to peptidyl-hypusine	PF01916	IPR002773; IPR029035	GO:0008612
ATI_CM3	chr5A	577932149	577935951	TraesCS5A01G380300.2	tr|M7YZB9|M7YZB9_TRIUA	Deoxyhypusine synthase	PF01916: Deoxyhypusine synthase	IPR002773: Deoxyhypusine synthase; IPR029035: DHS-like NAD/FAD-binding domain	GO:0008612 BP: peptidyl-lysine modification to peptidyl-hypusine	PF01916	IPR002773; IPR029035	GO:0008612
ATI_CM3	chr5A	577938284	577943045	TraesCS5A01G380400.1	tr|M7Z844|M7Z844_TRIUA	CWF19-like protein 2	PF04677: Protein similar to CwfJ C-terminus 1; PF04676: Protein similar to CwfJ C-terminus 2	IPR006767: Cwf19-like protein, C-terminal domain-2; IPR006768: Cwf19-like, C-terminal domain-1; IPR011146: HIT-like domain; IPR011989: Armadillo-like helical	GO:0003824 MF: catalytic activity	PF04677; PF04676	IPR006767; IPR006768; IPR011146; IPR011989	GO:0003824
ATI_CM3	chr5A	577938284	577943045	TraesCS5A01G380400.2	tr|M7Z844|M7Z844_TRIUA	CWF19-like protein 2	PF04677: Protein similar to CwfJ C-terminus 1; PF04676: Protein similar to CwfJ C-terminus 2	IPR006767: Cwf19-like protein, C-terminal domain-2; IPR006768: Cwf19-like, C-terminal domain-1; IPR011146: HIT-like domain	GO:0003824 MF: catalytic activity	PF04677; PF04676	IPR006767; IPR006768; IPR011146	GO:0003824
ATI_CM3	chr5A	577945952	577949421	TraesCS5A01G380500.1	tr|Q653D8|Q653D8_ORYSJ	LEM3 (Ligand-effect modulator 3)-like	PF03381: LEM3 (ligand-effect modulator 3) family / CDC50 family	IPR005045: CDC50/LEM3 family	GO:0016020 CC: membrane	PF03381	IPR005045	GO:0016020
ATI_CM3	chr5A	577950701	577962930	TraesCS5A01G380600.1	tr|M8D7E9|M8D7E9_AEGTA	Vacuolar sorting-associated protein 18-like protein	PF05131: Pep3/Vps18/deep orange family; PF00637: Region in Clathrin and VPS	IPR000547: Clathrin, heavy chain/VPS, 7-fold repeat; IPR007810: Pep3/Vps18/deep orange; IPR011990: Tetratricopeptide-like helical domain; IPR013083: Zinc finger, RING/FYVE/PHD-type	GO:0005515 MF: protein binding;GO:0006886 BP: intracellular protein transport;GO:0016192 BP: vesicle-mediated transport	PF05131; PF00637	IPR000547; IPR007810; IPR011990; IPR013083	GO:0005515; GO:0006886; GO:0016192
ATI_CM3	chr5A	577950701	577964303	TraesCS5A01G380600.2	tr|M8D7E9|M8D7E9_AEGTA	Vacuolar sorting-associated protein 18-like protein	PF05131: Pep3/Vps18/deep orange family; PF00637: Region in Clathrin and VPS	IPR000547: Clathrin, heavy chain/VPS, 7-fold repeat; IPR007810: Pep3/Vps18/deep orange; IPR011990: Tetratricopeptide-like helical domain; IPR013083: Zinc finger, RING/FYVE/PHD-type	GO:0005515 MF: protein binding;GO:0006886 BP: intracellular protein transport;GO:0016192 BP: vesicle-mediated transport	PF05131; PF00637	IPR000547; IPR007810; IPR011990; IPR013083	GO:0005515; GO:0006886; GO:0016192
ATI_CM3	chr5A	578043410	578047137	TraesCS5A01G380700.1	AT5G38350.1	Disease resistance protein (NBS-LRR class) family	PF00931: NB-ARC domain	IPR002182: NB-ARC; IPR011991: Winged helix-turn-helix DNA-binding domain; IPR027417: P-loop containing nucleoside triphosphate hydrolase; IPR032675: Leucine-rich repeat domain, L domain-like	GO:0043531 MF: ADP binding	PF00931	IPR002182; IPR011991; IPR027417; IPR032675	GO:0043531
ATI_CM3	chr5A	578051715	578055088	TraesCS5A01G380800.1	tr|M7ZVY4|M7ZVY4_TRIUA	DNA repair protein XRCC4	PF06632: DNA double-strand break repair and V(D)J recombination protein XRCC4	IPR009089: DNA double-strand break repair and VJ recombination XRCC4, N-terminal; IPR010585: DNA repair protein XRCC4	GO:0003677 MF: DNA binding;GO:0005634 CC: nucleus;GO:0006302 BP: double-strand break repair;GO:0006310 BP: DNA recombination	PF06632	IPR009089; IPR010585	GO:0003677; GO:0005634; GO:0006302; GO:0006310
ATI_CM3	chr5A	578061853	578067290	TraesCS5A01G380900.1	tr|Q25BJ5|Q25BJ5_BRAOL	Basic helix-loop-helix (BHLH) family transcription factor	PF00010: Helix-loop-helix DNA-binding domain	IPR011598: Myc-type, basic helix-loop-helix (bHLH) domain	GO:0046983 MF: protein dimerization activity	PF00010	IPR011598	GO:0046983
ATI_CM3	chr5A	578061853	578067290	TraesCS5A01G380900.2	tr|Q25BJ5|Q25BJ5_BRAOL	Basic helix-loop-helix (BHLH) family transcription factor	PF00010: Helix-loop-helix DNA-binding domain	IPR011598: Myc-type, basic helix-loop-helix (bHLH) domain	GO:0046983 MF: protein dimerization activity	PF00010	IPR011598	GO:0046983
ATI_CM3	chr5A	578061853	578067290	TraesCS5A01G380900.3	tr|A0A0H3YBR7|A0A0H3YBR7_SALMI	Basic helix-loop-helix transcription factor		IPR011598: Myc-type, basic helix-loop-helix (bHLH) domain	GO:0046983 MF: protein dimerization activity		IPR011598	GO:0046983
ATI_CM3	chr5A	578446505	578449774	TraesCS5A01G381000.1	tr|C0PD69|C0PD69_MAIZE	WRKY transcription factor	PF10533: Plant zinc cluster domain; PF03106: WRKY DNA -binding domain	IPR003657: WRKY domain; IPR018872: Zn-cluster domain	GO:0003700 MF: transcription factor activity, sequence-specific DNA binding;GO:0006355 BP: regulation of transcription, DNA-templated;GO:0043565 MF: sequence-specific DNA binding	PF10533; PF03106	IPR003657; IPR018872	GO:0003700; GO:0006355; GO:0043565
ATI_CM3	chr5A	578836065	578838464	TraesCS5A01G381100.1	tr|Q2QLJ2|Q2QLJ2_ORYSJ	Cytochrome P450 family protein, expressed	PF00067: Cytochrome P450	IPR001128: Cytochrome P450; IPR002401: Cytochrome P450, E-class, group I; IPR017972: Cytochrome P450, conserved site	GO:0005506 MF: iron ion binding;GO:0016705 MF: oxidoreductase activity, acting on paired donors, with incorporation or reduction of molecular oxygen;GO:0020037 MF: heme binding;GO:0055114 BP: oxidation-reduction process	PF00067	IPR001128; IPR002401; IPR017972	GO:0005506; GO:0016705; GO:0020037; GO:0055114
ATI_CM3	chr5A	578955806	578956597	TraesCS5A01G381200.1	tr|A0A1D5YDM7|A0A1D5YDM7_WHEAT	PRA1 family protein	PF03208: PRA1 family protein	IPR004895: Prenylated rab acceptor PRA1		PF03208	IPR004895
ATI_CM3	chr5A	579242640	579243506	TraesCS5A01G381300.1	tr|Q337Y9|Q337Y9_ORYSJ	BTB/POZ domain containing protein, expressed	PF00917: MATH domain; PF00651: BTB/POZ domain	IPR000210: BTB/POZ domain; IPR002083: MATH/TRAF domain; IPR008974: TRAF-like; IPR011333: SKP1/BTB/POZ domain	GO:0005515 MF: protein binding	PF00917; PF00651	IPR000210; IPR002083; IPR008974; IPR011333	GO:0005515
ATI_CM3	chr5A	579274925	579275224	TraesCS5A01G381400.1	sp|P51146|RAB4B_RAT	Ras-related protein Rab-4B
ATI_CM3	chr5A	579320303	579320857	TraesCS5A01G381500.1	tr|Q7XEE0|Q7XEE0_ORYSJ	BTB/POZ domain containing protein, expressed	PF00651: BTB/POZ domain	IPR000210: BTB/POZ domain; IPR011333: SKP1/BTB/POZ domain	GO:0005515 MF: protein binding	PF00651	IPR000210; IPR011333	GO:0005515
ATI_CM3	chr5A	579409334	579410364	TraesCS5A01G381600.1	tr|D8SNB4|D8SNB4_SELML	Pseudo response regulator	PF00072: Response regulator receiver domain	IPR001789: Signal transduction response regulator, receiver domain; IPR011006: CheY-like superfamily	GO:0000160 BP: phosphorelay signal transduction system	PF00072	IPR001789; IPR011006	GO:0000160
ATI_CM3	chr5A	579411596	579412453	TraesCS5A01G381700.1	AT5G66450.5	Phosphatidic acid phosphatase (PAP2) family protein
ATI_CM3	chr5A	579435595	579441101	TraesCS5A01G381800.1	tr|A0A1E5VNV6|A0A1E5VNV6_9POAL	E3 ubiquitin protein ligase DRIP2	PF13923: Zinc finger, C3HC4 type (RING finger)	IPR001841: Zinc finger, RING-type; IPR013083: Zinc finger, RING/FYVE/PHD-type; IPR017907: Zinc finger, RING-type, conserved site	GO:0005515 MF: protein binding;GO:0008270 MF: zinc ion binding	PF13923	IPR001841; IPR013083; IPR017907	GO:0005515; GO:0008270
ATI_CM3	chr5A	579843248	579843500	TraesCS5A01G381900.1	sp|A7ZEQ3|TSAD_CAMC1	tRNA N6-adenosine threonylcarbamoyltransferase
ATI_CM3	chr5A	580200091	580201014	TraesCS5A01G382000.1	tr|Q337Y9|Q337Y9_ORYSJ	BTB/POZ domain containing protein, expressed	PF00651: BTB/POZ domain	IPR000210: BTB/POZ domain; IPR002083: MATH/TRAF domain; IPR008974: TRAF-like; IPR011333: SKP1/BTB/POZ domain	GO:0005515 MF: protein binding	PF00651	IPR000210; IPR002083; IPR008974; IPR011333	GO:0005515
ATI_CM3	chr5A	580202919	580203438	TraesCS5A01G382100.1	sp|Q253H1|NRDR_CHLFF	Transcriptional repressor NrdR
ATI_CM3	chr5A	580211956	580212291	TraesCS5A01G382200.1	tr|Q7XED4|Q7XED4_ORYSJ	BTB/POZ domain containing protein, expressed
ATI_CM3	chr5A	580223841	580224353	TraesCS5A01G382300.1	sp|B3R478|SYK_CUPTR	Lysine--tRNA ligase
ATI_CM3	chr5A	580282073	580288080	TraesCS5A01G382400.1	tr|G7I479|G7I479_MEDTR	Magnesium transporter MRS2-like protein	PF01544: CorA-like Mg2+ transporter protein	IPR002523: Mg2+ transporter protein, CorA-like/Zinc transport protein ZntB	GO:0016020 CC: membrane;GO:0030001 BP: metal ion transport;GO:0046873 MF: metal ion transmembrane transporter activity;GO:0055085 BP: transmembrane transport	PF01544	IPR002523	GO:0016020; GO:0030001; GO:0046873; GO:0055085
ATI_CM3	chr5A	580460018	580464300	TraesCS5A01G382500.1	tr|M8BIY1|M8BIY1_AEGTA	Protein transport protein SEC23	PF04810: Sec23/Sec24 zinc finger; PF04811: Sec23/Sec24 trunk domain; PF08033: Sec23/Sec24 beta-sandwich domain; PF04815: Sec23/Sec24 helical domain; PF00626: Gelsolin repeat	IPR002035: von Willebrand factor, type A; IPR006895: Zinc finger, Sec23/Sec24-type; IPR006896: Sec23/Sec24, trunk domain; IPR006900: Sec23/Sec24, helical domain; IPR007123: Gelsolin-like domain; IPR012990: Sec23/Sec24 beta-sandwich; IPR029006: ADF-H/Gelsolin-like domain	GO:0006886 BP: intracellular protein transport;GO:0006888 BP: ER to Golgi vesicle-mediated transport;GO:0008270 MF: zinc ion binding;GO:0030127 CC: COPII vesicle coat	PF04810; PF04811; PF08033; PF04815; PF00626	IPR002035; IPR006895; IPR006896; IPR006900; IPR007123; IPR012990; IPR029006	GO:0006886; GO:0006888; GO:0008270; GO:0030127
ATI_CM3	chr5A	580460018	580466251	TraesCS5A01G382500.2	tr|M8BIY1|M8BIY1_AEGTA	Protein transport protein SEC23	PF04810: Sec23/Sec24 zinc finger; PF04811: Sec23/Sec24 trunk domain; PF08033: Sec23/Sec24 beta-sandwich domain; PF04815: Sec23/Sec24 helical domain; PF00626: Gelsolin repeat	IPR002035: von Willebrand factor, type A; IPR006895: Zinc finger, Sec23/Sec24-type; IPR006896: Sec23/Sec24, trunk domain; IPR006900: Sec23/Sec24, helical domain; IPR007123: Gelsolin-like domain; IPR012990: Sec23/Sec24 beta-sandwich; IPR029006: ADF-H/Gelsolin-like domain	GO:0006886 BP: intracellular protein transport;GO:0006888 BP: ER to Golgi vesicle-mediated transport;GO:0008270 MF: zinc ion binding;GO:0030127 CC: COPII vesicle coat	PF04810; PF04811; PF08033; PF04815; PF00626	IPR002035; IPR006895; IPR006896; IPR006900; IPR007123; IPR012990; IPR029006	GO:0006886; GO:0006888; GO:0008270; GO:0030127
ATI_CM3	chr5A	580464947	580467685	TraesCS5A01G382600.1	tr|Q7XTK5|Q7XTK5_WHEAT	Auxin-responsive protein	PF02309: AUX/IAA family	IPR000270: PB1 domain; IPR033389: AUX/IAA domain	GO:0005515 MF: protein binding	PF02309	IPR000270; IPR033389	GO:0005515
ATI_CM3	chr5A	580794356	580798659	TraesCS5A01G382700.1	tr|A0A1D5Z1H5|A0A1D5Z1H5_WHEAT	Histone H2A	PF00125: Core histone H2A/H2B/H3/H4; PF16211: C-terminus of histone H2A	IPR002119: Histone H2A; IPR007125: Histone H2A/H2B/H3; IPR009072: Histone-fold; IPR032454: Histone H2A, C-terminal domain; IPR032458: Histone H2A conserved site	GO:0000786 CC: nucleosome;GO:0003677 MF: DNA binding;GO:0005634 CC: nucleus;GO:0046982 MF: protein heterodimerization activity	PF00125; PF16211	IPR002119; IPR007125; IPR009072; IPR032454; IPR032458	GO:0000786; GO:0003677; GO:0005634; GO:0046982
ATI_CM3	chr5A	580799815	580801875	TraesCS5A01G382800.1	tr|B6TGU5|B6TGU5_MAIZE	Calmodulin	PF13499: EF-hand domain pair	IPR002048: EF-hand domain; IPR011992: EF-hand domain pair; IPR018247: EF-Hand 1, calcium-binding site	GO:0005509 MF: calcium ion binding	PF13499	IPR002048; IPR011992; IPR018247	GO:0005509
ATI_CM3	chr5A	580800823	580801875	TraesCS5A01G382800.2	tr|B6TGU5|B6TGU5_MAIZE	Calmodulin	PF13833: EF-hand domain pair; PF13499: EF-hand domain pair	IPR002048: EF-hand domain; IPR011992: EF-hand domain pair; IPR018247: EF-Hand 1, calcium-binding site	GO:0005509 MF: calcium ion binding	PF13833; PF13499	IPR002048; IPR011992; IPR018247	GO:0005509
ATI_CM3	chr5A	580802616	580806190	TraesCS5A01G382900.1	tr|A4S3B3|A4S3B3_OSTLU	ATP sulfurylase (Sulfate adenylyltransferase)	PF14306: PUA-like domain; PF01747: ATP-sulfurylase	IPR002650: Sulphate adenylyltransferase; IPR014729: Rossmann-like alpha/beta/alpha sandwich fold; IPR015947: PUA-like domain; IPR024951: Sulphate adenylyltransferase catalytic domain; IPR025980: ATP-sulfurylase PUA-like domain	GO:0000103 BP: sulfate assimilation;GO:0004781 MF: sulfate adenylyltransferase (ATP) activity	PF14306; PF01747	IPR002650; IPR014729; IPR015947; IPR024951; IPR025980	GO:0000103; GO:0004781
ATI_CM3	chr5A	580935253	580943987	TraesCS5A01G383000.1	tr|A0A059PZS3|A0A059PZS3_9POAL	Kinase	PF13855: Leucine rich repeat; PF14381: Ethylene-responsive protein kinase Le-CTR1; PF00069: Protein kinase domain	IPR000719: Protein kinase domain; IPR001611: Leucine-rich repeat; IPR003591: Leucine-rich repeat, typical subtype; IPR008271: Serine/threonine-protein kinase, active site; IPR011009: Protein kinase-like domain; IPR032675: Leucine-rich repeat domain, L domain-like	GO:0004672 MF: protein kinase activity;GO:0005515 MF: protein binding;GO:0005524 MF: ATP binding;GO:0006468 BP: protein phosphorylation	PF13855; PF14381; PF00069	IPR000719; IPR001611; IPR003591; IPR008271; IPR011009; IPR032675	GO:0004672; GO:0005515; GO:0005524; GO:0006468
ATI_CM3	chr5A	580935253	580943987	TraesCS5A01G383000.2	tr|A0A059PZS3|A0A059PZS3_9POAL	Kinase	PF13855: Leucine rich repeat; PF14381: Ethylene-responsive protein kinase Le-CTR1; PF00069: Protein kinase domain	IPR000719: Protein kinase domain; IPR001611: Leucine-rich repeat; IPR003591: Leucine-rich repeat, typical subtype; IPR008271: Serine/threonine-protein kinase, active site; IPR011009: Protein kinase-like domain; IPR032675: Leucine-rich repeat domain, L domain-like	GO:0004672 MF: protein kinase activity;GO:0005515 MF: protein binding;GO:0005524 MF: ATP binding;GO:0006468 BP: protein phosphorylation	PF13855; PF14381; PF00069	IPR000719; IPR001611; IPR003591; IPR008271; IPR011009; IPR032675	GO:0004672; GO:0005515; GO:0005524; GO:0006468
ATI_CM3	chr5A	580944043	580947242	TraesCS5A01G383100.1	tr|M7ZHN1|M7ZHN1_TRIUA	General transcription factor 3C polypeptide 3	PF13181: Tetratricopeptide repeat; PF13176: Tetratricopeptide repeat	IPR011990: Tetratricopeptide-like helical domain; IPR013026: Tetratricopeptide repeat-containing domain; IPR019734: Tetratricopeptide repeat	GO:0005515 MF: protein binding	PF13181; PF13176	IPR011990; IPR013026; IPR019734	GO:0005515
ATI_CM3	chr5A	580944043	580947242	TraesCS5A01G383100.2	tr|M7ZHN1|M7ZHN1_TRIUA	General transcription factor 3C polypeptide 3	PF13181: Tetratricopeptide repeat; PF13176: Tetratricopeptide repeat	IPR011990: Tetratricopeptide-like helical domain; IPR013026: Tetratricopeptide repeat-containing domain; IPR019734: Tetratricopeptide repeat	GO:0005515 MF: protein binding	PF13181; PF13176	IPR011990; IPR013026; IPR019734	GO:0005515
ATI_CM3	chr5A	580947325	580950214	TraesCS5A01G383200.1	tr|A0A1D1YTD3|A0A1D1YTD3_9ARAE	Stem-specific protein TSJT1	PF12481: Aluminium induced protein	IPR024286: Domain of unknown function DUF3700; IPR029055: Nucleophile aminohydrolases, N-terminal		PF12481	IPR024286; IPR029055
ATI_CM3	chr5A	581099702	581116582	TraesCS5A01G383300.1	tr|N1R540|N1R540_AEGTA	WD repeat and FYVE domain-containing protein 3	PF02138: Beige/BEACH domain; PF00400: WD domain, G-beta repeat	IPR000409: BEACH domain; IPR001680: WD40 repeat; IPR011989: Armadillo-like helical; IPR011993: PH domain-like; IPR013320: Concanavalin A-like lectin/glucanase domain; IPR015943: WD40/YVTN repeat-like-containing domain; IPR016024: Armadillo-type fold; IPR017986: WD40-repeat-containing domain; IPR019775: WD40 repeat, conserved site; IPR023362: PH-BEACH domain	GO:0005488 MF: binding;GO:0005515 MF: protein binding	PF02138; PF00400	IPR000409; IPR001680; IPR011989; IPR011993; IPR013320; IPR015943; IPR016024; IPR017986; IPR019775; IPR023362	GO:0005488; GO:0005515
ATI_CM3	chr5A	581137113	581140512	TraesCS5A01G383400.1	sp|Q59998|ATZN_SYNY3	Zinc-transporting ATPase	PF00403: Heavy-metal-associated domain; PF00122: E1-E2 ATPase; PF00702: haloacid dehalogenase-like hydrolase	IPR001757: P-type ATPase; IPR006121: Heavy metal-associated domain, HMA; IPR008250: P-type ATPase, A domain; IPR018303: P-type ATPase, phosphorylation site; IPR023214: HAD-like domain; IPR023298: P-type ATPase, transmembrane domain; IPR023299: P-type ATPase, cytoplasmic domain N; IPR027256: P-type ATPase, subfamily IB	GO:0000166 MF: nucleotide binding;GO:0006812 BP: cation transport;GO:0016021 CC: integral component of membrane;GO:0019829 MF: cation-transporting ATPase activity;GO:0030001 BP: metal ion transport;GO:0046872 MF: metal ion binding	PF00403; PF00122; PF00702	IPR001757; IPR006121; IPR008250; IPR018303; IPR023214; IPR023298; IPR023299; IPR027256	GO:0000166; GO:0006812; GO:0016021; GO:0019829; GO:0030001; GO:0046872
ATI_CM3	chr5A	581138695	581138958	TraesCS5A01G383500.1	AT3G63510.2	FMN-linked oxidoreductases superfamily protein
ATI_CM3	chr5A	581299629	581301603	TraesCS5A01G383600.1	tr|A0A0B0MNV8|A0A0B0MNV8_GOSAR	Orotidine 5'-phosphate decarboxylase
ATI_CM3	chr5A	581301956	581305967	TraesCS5A01G383700.1	tr|A0A0B2SI17|A0A0B2SI17_GLYSO	Transmembrane emp24 domain-containing protein	PF01105: emp24/gp25L/p24 family/GOLD	IPR009038: GOLD domain	GO:0006810 BP: transport;GO:0016021 CC: integral component of membrane	PF01105	IPR009038	GO:0006810; GO:0016021
ATI_CM3	chr5A	581486719	581488859	TraesCS5A01G383800.1	tr|A0A0K2CTP7|A0A0K2CTP7_SOYBN	Heat shock transcription factor	PF00447: HSF-type DNA-binding	IPR000232: Heat shock factor (HSF)-type, DNA-binding; IPR011991: Winged helix-turn-helix DNA-binding domain	GO:0003700 MF: transcription factor activity, sequence-specific DNA binding;GO:0005634 CC: nucleus;GO:0006355 BP: regulation of transcription, DNA-templated;GO:0043565 MF: sequence-specific DNA binding	PF00447	IPR000232; IPR011991	GO:0003700; GO:0005634; GO:0006355; GO:0043565
ATI_CM3	chr5A	581572707	581574621	TraesCS5A01G383900.1	tr|A0A1D5YBU7|A0A1D5YBU7_WHEAT	Glycosyltransferase	PF00201: UDP-glucoronosyl and UDP-glucosyl transferase	IPR002213: UDP-glucuronosyl/UDP-glucosyltransferase	GO:0008152 BP: metabolic process;GO:0016758 MF: transferase activity, transferring hexosyl groups	PF00201	IPR002213	GO:0008152; GO:0016758
ATI_CM3	chr5A	581620627	581622567	TraesCS5A01G384000.1	tr|A0A061F238|A0A061F238_THECC	HXXXD-type acyl-transferase family protein, putative	PF02458: Transferase family	IPR003480: Transferase	GO:0016747 MF: transferase activity, transferring acyl groups other than amino-acyl groups	PF02458	IPR003480	GO:0016747
ATI_CM3	chr5A	581926133	581927339	TraesCS5A01G384100.1	tr|A0A061DQL7|A0A061DQL7_THECC	Bax inhibitor-1 family protein	PF01027: Inhibitor of apoptosis-promoting Bax1	IPR006214: Bax inhibitor 1-related		PF01027	IPR006214
ATI_CM3	chr5A	582099388	582104496	TraesCS5A01G384200.1	tr|Q9LUI6|Q9LUI6_ARATH	Kinase-like protein	PF07714: Protein tyrosine kinase	IPR000719: Protein kinase domain; IPR001245: Serine-threonine/tyrosine-protein kinase, catalytic domain; IPR008271: Serine/threonine-protein kinase, active site; IPR011009: Protein kinase-like domain	GO:0004672 MF: protein kinase activity;GO:0005524 MF: ATP binding;GO:0006468 BP: protein phosphorylation	PF07714	IPR000719; IPR001245; IPR008271; IPR011009	GO:0004672; GO:0005524; GO:0006468
ATI_CM3	chr5A	582106947	582107732	TraesCS5A01G384300.1	tr|M7YXG7|M7YXG7_TRIUA	Histone H2B	PF00125: Core histone H2A/H2B/H3/H4	IPR000558: Histone H2B; IPR007125: Histone H2A/H2B/H3; IPR009072: Histone-fold	GO:0000786 CC: nucleosome;GO:0003677 MF: DNA binding;GO:0046982 MF: protein heterodimerization activity	PF00125	IPR000558; IPR007125; IPR009072	GO:0000786; GO:0003677; GO:0046982
ATI_CM3	chr5A	582381345	582383748	TraesCS5A01G384400.1	tr|B9RTM5|B9RTM5_RICCO	Pentatricopeptide repeat-containing protein, putative	PF01535: PPR repeat; PF12854: PPR repeat; PF13041: PPR repeat family	IPR002885: Pentatricopeptide repeat		PF01535; PF12854; PF13041	IPR002885
ATI_CM3	chr5A	582384026	582395120	TraesCS5A01G384500.1	tr|A0A061QM91|A0A061QM91_9CHLO	Atp-dependent rna helicase mitochondrial-like	PF00271: Helicase conserved C-terminal domain; PF12513: Mitochondrial degradasome RNA helicase subunit C terminal	IPR001650: Helicase, C-terminal; IPR014001: Helicase superfamily 1/2, ATP-binding domain; IPR022192: Mitochondrial degradasome RNA helicase subunit, C-terminal domain; IPR027417: P-loop containing nucleoside triphosphate hydrolase	GO:0016817 MF: hydrolase activity, acting on acid anhydrides	PF00271; PF12513	IPR001650; IPR014001; IPR022192; IPR027417	GO:0016817
ATI_CM3	chr5A	582400163	582401361	TraesCS5A01G384600.1	tr|A0A061GBF7|A0A061GBF7_THECC	Pre-mRNA cleavage complex 2 protein Pcf11, putative isoform 2
ATI_CM3	chr5A	582607895	582608569	TraesCS5A01G384700.1	tr|A0A061GI49|A0A061GI49_THECC	Pre-mRNA cleavage complex 2 protein Pcf11, putative isoform 7
ATI_CM3	chr5A	582629421	582633641	TraesCS5A01G384800.1	tr|A0A1D5YG99|A0A1D5YG99_WHEAT	tRNA (guanine-N(7)-)-methyltransferase non-catalytic subunit	PF00400: WD domain, G-beta repeat	IPR001680: WD40 repeat; IPR015943: WD40/YVTN repeat-like-containing domain; IPR017986: WD40-repeat-containing domain; IPR028884: tRNA (guanine-N(7)-)-methyltransferase non-catalytic subunit, Trm82	GO:0005515 MF: protein binding;GO:0036265 BP: RNA (guanine-N7)-methylation	PF00400	IPR001680; IPR015943; IPR017986; IPR028884	GO:0005515; GO:0036265
ATI_CM3	chr5A	582652995	582653492	TraesCS5A01G384900.1	tr|G7K3P0|G7K3P0_MEDTR	DUF1677 family protein	PF07911: Protein of unknown function (DUF1677)	IPR012876: Protein of unknown function DUF1677, plant		PF07911	IPR012876
ATI_CM3	chr5A	582887130	582887906	TraesCS5A01G385000.1	tr|G7K3P0|G7K3P0_MEDTR	DUF1677 family protein	PF07911: Protein of unknown function (DUF1677)	IPR012876: Protein of unknown function DUF1677, plant		PF07911	IPR012876
ATI_CM3	chr5A	582955528	582955993	TraesCS5A01G385100.1	AT3G46110.3	UPSTREAM OF FLC-like protein (DUF966)
ATI_CM3	chr5A	582957729	582959635	TraesCS5A01G385200.1	tr|A0A0B0NDV7|A0A0B0NDV7_GOSAR	Sigma non-opioid intracellular receptor 1	PF04622: ERG2 and Sigma1 receptor like protein	IPR006716: ERG2/sigma1 receptor-like		PF04622	IPR006716
ATI_CM3	chr5A	582961308	582967369	TraesCS5A01G385300.1	tr|A0A072UCZ0|A0A072UCZ0_MEDTR	Myb/SANT-like DNA-binding domain protein	PF12776: Myb/SANT-like DNA-binding domain; PF07227: PHD - plant homeodomain finger protein	IPR024752: Myb/SANT-like domain; IPR032881: Oberon, PHD finger domain		PF12776; PF07227	IPR024752; IPR032881
ATI_CM3	chr5A	582961348	582967156	TraesCS5A01G385300.2	tr|A0A072UCZ0|A0A072UCZ0_MEDTR	Myb/SANT-like DNA-binding domain protein	PF12776: Myb/SANT-like DNA-binding domain; PF07227: PHD - plant homeodomain finger protein	IPR024752: Myb/SANT-like domain; IPR032881: Oberon, PHD finger domain		PF12776; PF07227	IPR024752; IPR032881
ATI_CM3	chr5A	582961308	582967369	TraesCS5A01G385300.3	tr|A0A072UCZ0|A0A072UCZ0_MEDTR	Myb/SANT-like DNA-binding domain protein	PF12776: Myb/SANT-like DNA-binding domain; PF07227: PHD - plant homeodomain finger protein	IPR024752: Myb/SANT-like domain; IPR032881: Oberon, PHD finger domain		PF12776; PF07227	IPR024752; IPR032881
ATI_CM3	chr5A	582980747	582982807	TraesCS5A01G385400.1	AT5G25460.1	transmembrane protein, putative (Protein of unknown function, DUF642)	PF04862: Protein of unknown function (DUF642)	IPR006946: Domain of unknown function DUF642; IPR008979: Galactose-binding domain-like		PF04862	IPR006946; IPR008979
ATI_CM3	chr5A	583558049	583561977	TraesCS5A01G385500.1	tr|A0A061G527|A0A061G527_THECC	Tryptophan RNA-binding attenuator protein-like	PF01987: Mitochondrial biogenesis AIM24	IPR002838: Mitochondrial biogenesis protein AIM24; IPR016031: Tryptophan RNA-binding attenuator protein-like domain		PF01987	IPR002838; IPR016031
ATI_CM3	chr5A	583558049	583561977	TraesCS5A01G385500.2	tr|A0A061G527|A0A061G527_THECC	Tryptophan RNA-binding attenuator protein-like	PF01987: Mitochondrial biogenesis AIM24	IPR002838: Mitochondrial biogenesis protein AIM24; IPR016031: Tryptophan RNA-binding attenuator protein-like domain		PF01987	IPR002838; IPR016031
ATI_CM3	chr5A	583567510	583568710	TraesCS5A01G385600.1	tr|A0A072VPF7|A0A072VPF7_MEDTR	Late embryogenesis abundant D-like protein	PF04927: Seed maturation protein	IPR007011: Seed maturation protein		PF04927	IPR007011
ATI_CM3	chr5A	583601843	583602624	TraesCS5A01G385700.1	tr|A0A072VPF7|A0A072VPF7_MEDTR	Late embryogenesis abundant D-like protein	PF04927: Seed maturation protein	IPR007011: Seed maturation protein		PF04927	IPR007011
ATI_CM3	chr5A	583608024	583608554	TraesCS5A01G385800.1	tr|A0A1D5YID7|A0A1D5YID7_WHEAT	Dirigent protein	PF03018: Dirigent-like protein	IPR004265: Plant disease resistance response protein		PF03018	IPR004265
ATI_CM3	chr5A	583614562	583615701	TraesCS5A01G385900.1	tr|A0A1D5YID8|A0A1D5YID8_WHEAT	Dirigent protein	PF03018: Dirigent-like protein	IPR004265: Plant disease resistance response protein		PF03018	IPR004265
ATI_CM3	chr5A	583627035	583627859	TraesCS5A01G386000.1	tr|A0A1D5YID9|A0A1D5YID9_WHEAT	Dirigent protein	PF03018: Dirigent-like protein	IPR004265: Plant disease resistance response protein		PF03018	IPR004265
ATI_CM3	chr5A	583686468	583687052	TraesCS5A01G386100.1	tr|X2JJV2|X2JJV2_POPNI	Dehydration-responsive element binding factor protein	PF00847: AP2 domain	IPR001471: AP2/ERF domain; IPR016177: DNA-binding domain	GO:0003677 MF: DNA binding;GO:0003700 MF: transcription factor activity, sequence-specific DNA binding;GO:0006355 BP: regulation of transcription, DNA-templated	PF00847	IPR001471; IPR016177	GO:0003677; GO:0003700; GO:0006355
ATI_CM3	chr5A	584030796	584031184	TraesCS5A01G386200.1	tr|A0A061FV07|A0A061FV07_THECC	Ribonuclease H-like superfamily protein	PF13966: zinc-binding in reverse transcriptase	IPR026960: Reverse transcriptase zinc-binding domain		PF13966	IPR026960
ATI_CM3	chr5A	584034791	584044102	TraesCS5A01G386300.1	tr|A0A061EMV6|A0A061EMV6_THECC	Acyl-CoA N-acyltransferase with RING/FYVE/PHD-type zinc finger protein, putative	PF16135: TPL-binding domain in jasmonate signalling; PF00628: PHD-finger	IPR000182: GNAT domain; IPR001965: Zinc finger, PHD-type; IPR011011: Zinc finger, FYVE/PHD-type; IPR013083: Zinc finger, RING/FYVE/PHD-type; IPR016181: Acyl-CoA N-acyltransferase; IPR019786: Zinc finger, PHD-type, conserved site; IPR019787: Zinc finger, PHD-finger; IPR032308: Jas TPL-binding domain	GO:0005515 MF: protein binding;GO:0008080 MF: N-acetyltransferase activity;GO:0008270 MF: zinc ion binding	PF16135; PF00628	IPR000182; IPR001965; IPR011011; IPR013083; IPR016181; IPR019786; IPR019787; IPR032308	GO:0005515; GO:0008080; GO:0008270
ATI_CM3	chr5A	584036560	584043427	TraesCS5A01G386300.2	tr|A0A061EMV6|A0A061EMV6_THECC	Acyl-CoA N-acyltransferase with RING/FYVE/PHD-type zinc finger protein, putative	PF16135: TPL-binding domain in jasmonate signalling; PF00628: PHD-finger	IPR000182: GNAT domain; IPR001965: Zinc finger, PHD-type; IPR011011: Zinc finger, FYVE/PHD-type; IPR013083: Zinc finger, RING/FYVE/PHD-type; IPR016181: Acyl-CoA N-acyltransferase; IPR019786: Zinc finger, PHD-type, conserved site; IPR019787: Zinc finger, PHD-finger; IPR032308: Jas TPL-binding domain	GO:0005515 MF: protein binding;GO:0008080 MF: N-acetyltransferase activity;GO:0008270 MF: zinc ion binding	PF16135; PF00628	IPR000182; IPR001965; IPR011011; IPR013083; IPR016181; IPR019786; IPR019787; IPR032308	GO:0005515; GO:0008080; GO:0008270
ATI_CM3	chr5A	584044755	584045952	TraesCS5A01G386400.1	tr|A0A1D1ZBF0|A0A1D1ZBF0_9ARAE	Photosystem II protein	PF13326: Photosystem II Pbs27	IPR025585: Photosystem II Pbs27	GO:0010207 BP: photosystem II assembly	PF13326	IPR025585	GO:0010207
ATI_CM3	chr5A	584049428	584062638	TraesCS5A01G386500.1	tr|Q10CX1|Q10CX1_ORYSJ	Myosin family protein, putative, expressed	PF02736: Myosin N-terminal SH3-like domain; PF00063: Myosin head (motor domain); PF00612: IQ calmodulin-binding motif; PF01843: DIL domain	IPR000048: IQ motif, EF-hand binding site; IPR001609: Myosin head, motor domain; IPR002710: Dilute domain; IPR004009: Myosin, N-terminal, SH3-like; IPR027417: P-loop containing nucleoside triphosphate hydrolase	GO:0003774 MF: motor activity;GO:0005515 MF: protein binding;GO:0005524 MF: ATP binding;GO:0016459 CC: myosin complex	PF02736; PF00063; PF00612; PF01843	IPR000048; IPR001609; IPR002710; IPR004009; IPR027417	GO:0003774; GO:0005515; GO:0005524; GO:0016459
ATI_CM3	chr5A	584052583	584067121	TraesCS5A01G386500.2	tr|Q10CX1|Q10CX1_ORYSJ	Myosin family protein, putative, expressed	PF00063: Myosin head (motor domain); PF00612: IQ calmodulin-binding motif; PF01843: DIL domain	IPR000048: IQ motif, EF-hand binding site; IPR001609: Myosin head, motor domain; IPR002710: Dilute domain; IPR027417: P-loop containing nucleoside triphosphate hydrolase	GO:0003774 MF: motor activity;GO:0005515 MF: protein binding;GO:0005524 MF: ATP binding;GO:0016459 CC: myosin complex	PF00063; PF00612; PF01843	IPR000048; IPR001609; IPR002710; IPR027417	GO:0003774; GO:0005515; GO:0005524; GO:0016459
ATI_CM3	chr5A	584415361	584420062	TraesCS5A01G386600.1	tr|F4JDC3|F4JDC3_ARATH	Evolutionarily conserved C-terminal region 2	PF04146: YT521-B-like domain	IPR007275: YTH domain	GO:0003723 MF: RNA binding	PF04146	IPR007275	GO:0003723
ATI_CM3	chr5A	584415361	584420062	TraesCS5A01G386600.2	tr|F4JDC3|F4JDC3_ARATH	Evolutionarily conserved C-terminal region 2	PF04146: YT521-B-like domain	IPR007275: YTH domain	GO:0003723 MF: RNA binding	PF04146	IPR007275	GO:0003723
ATI_CM3	chr5A	584426978	584428162	TraesCS5A01G386700.1	tr|B9I5Y8|B9I5Y8_POPTR	Short-chain dehydrogenase/reductase family protein	PF13561: Enoyl-(Acyl carrier protein) reductase	IPR002347: Short-chain dehydrogenase/reductase SDR; IPR016040: NAD(P)-binding domain; IPR020904: Short-chain dehydrogenase/reductase, conserved site	GO:0016491 MF: oxidoreductase activity	PF13561	IPR002347; IPR016040; IPR020904	GO:0016491
ATI_CM3	chr5A	584449644	584454476	TraesCS5A01G386800.1	tr|W5F1D7|W5F1D7_WHEAT	PHD finger protein ING	PF12998: Inhibitor of growth proteins N-terminal histone-binding; PF00628: PHD-finger	IPR001965: Zinc finger, PHD-type; IPR011011: Zinc finger, FYVE/PHD-type; IPR013083: Zinc finger, RING/FYVE/PHD-type; IPR019787: Zinc finger, PHD-finger; IPR024610: Inhibitor of growth protein, N-terminal histone-binding	GO:0005515 MF: protein binding;GO:0008270 MF: zinc ion binding	PF12998; PF00628	IPR001965; IPR011011; IPR013083; IPR019787; IPR024610	GO:0005515; GO:0008270
ATI_CM3	chr5A	584454517	584456057	TraesCS5A01G386900.1	tr|A0A1E5VT49|A0A1E5VT49_9POAL	Protein NDH-DEPENDENT CYCLIC ELECTRON FLOW 5		IPR011013: Galactose mutarotase-like domain; IPR014718: Glycoside hydrolase-type carbohydrate-binding	GO:0003824 MF: catalytic activity;GO:0005975 BP: carbohydrate metabolic process;GO:0030246 MF: carbohydrate binding		IPR011013; IPR014718	GO:0003824; GO:0005975; GO:0030246
ATI_CM3	chr5A	584507906	584509371	TraesCS5A01G387000.1	tr|Q9XHQ2|Q9XHQ2_HORVU	Receptor-like kinase	PF00069: Protein kinase domain	IPR000719: Protein kinase domain; IPR008271: Serine/threonine-protein kinase, active site; IPR011009: Protein kinase-like domain; IPR017441: Protein kinase, ATP binding site	GO:0004672 MF: protein kinase activity;GO:0005524 MF: ATP binding;GO:0006468 BP: protein phosphorylation	PF00069	IPR000719; IPR008271; IPR011009; IPR017441	GO:0004672; GO:0005524; GO:0006468
ATI_CM3	chr5A	584513606	584517290	TraesCS5A01G387100.1	tr|Q10CW1|Q10CW1_ORYSJ	Protein kinase family protein, putative, expressed	PF00069: Protein kinase domain	IPR000719: Protein kinase domain; IPR008271: Serine/threonine-protein kinase, active site; IPR011009: Protein kinase-like domain; IPR017441: Protein kinase, ATP binding site	GO:0004672 MF: protein kinase activity;GO:0005524 MF: ATP binding;GO:0006468 BP: protein phosphorylation	PF00069	IPR000719; IPR008271; IPR011009; IPR017441	GO:0004672; GO:0005524; GO:0006468
ATI_CM3	chr5A	584517502	584519633	TraesCS5A01G387200.1	tr|A0A0K9PCL7|A0A0K9PCL7_ZOSMR	NAD(P)H dehydrogenase (Quinone)	PF03358: NADPH-dependent FMN reductase	IPR005025: NADPH-dependent FMN reductase-like; IPR008254: Flavodoxin/nitric oxide synthase; IPR010089: Flavoprotein WrbA; IPR029039: Flavoprotein-like domain	GO:0003955 MF: NAD(P)H dehydrogenase (quinone) activity;GO:0010181 MF: FMN binding;GO:0016491 MF: oxidoreductase activity	PF03358	IPR005025; IPR008254; IPR010089; IPR029039	GO:0003955; GO:0010181; GO:0016491
ATI_CM3	chr5A	584518848	584519665	TraesCS5A01G387300.1	tr|A0A0B0P4P9|A0A0B0P4P9_GOSAR	Maltase-glucoamylase, intestinal
ATI_CM3	chr5A	584547646	584552457	TraesCS5A01G387400.1	tr|R7W2I6|R7W2I6_AEGTA	B3 domain-containing protein	PF02362: B3 DNA binding domain	IPR003340: B3 DNA binding domain; IPR015300: DNA-binding pseudobarrel domain	GO:0003677 MF: DNA binding	PF02362	IPR003340; IPR015300	GO:0003677
ATI_CM3	chr5A	584547646	584552457	TraesCS5A01G387400.2	tr|R7W2I6|R7W2I6_AEGTA	B3 domain-containing protein	PF02362: B3 DNA binding domain	IPR003340: B3 DNA binding domain; IPR015300: DNA-binding pseudobarrel domain	GO:0003677 MF: DNA binding	PF02362	IPR003340; IPR015300	GO:0003677
ATI_CM3	chr5A	584547646	584552457	TraesCS5A01G387400.3	tr|R7W2I6|R7W2I6_AEGTA	B3 domain-containing protein	PF02362: B3 DNA binding domain	IPR003340: B3 DNA binding domain; IPR015300: DNA-binding pseudobarrel domain	GO:0003677 MF: DNA binding	PF02362	IPR003340; IPR015300	GO:0003677
ATI_CM3	chr5A	584613890	584619106	TraesCS5A01G387500.1	tr|A0A0K9PDF3|A0A0K9PDF3_ZOSMR	Cytosolic Fe-S cluster assembly factor NAR1	PF02906: Iron only hydrogenase large subunit, C-terminal domain; PF02256: Iron hydrogenase small subunit	IPR003149: Iron hydrogenase, small subunit; IPR004108: Iron hydrogenase, large subunit, C-terminal; IPR009016: Iron hydrogenase		PF02906; PF02256	IPR003149; IPR004108; IPR009016
ATI_CM3	chr5A	584615161	584619106	TraesCS5A01G387500.2	tr|A0A0K9PDF3|A0A0K9PDF3_ZOSMR	Cytosolic Fe-S cluster assembly factor NAR1	PF02906: Iron only hydrogenase large subunit, C-terminal domain	IPR004108: Iron hydrogenase, large subunit, C-terminal; IPR009016: Iron hydrogenase		PF02906	IPR004108; IPR009016
ATI_CM3	chr5A	584663366	584663725	TraesCS5A01G387600.1	AT1G11760.1	mediator of RNA polymerase II transcription subunit-like protein
ATI_CM3	chr5A	584672085	584679653	TraesCS5A01G387700.1	tr|B9RL32|B9RL32_RICCO	ATP-dependent RNA helicase, putative	PF00270: DEAD/DEAH box helicase; PF00271: Helicase conserved C-terminal domain; PF04408: Helicase associated domain (HA2); PF07717: Oligonucleotide/oligosaccharide-binding (OB)-fold; PF00035: Double-stranded RNA binding motif	IPR001650: Helicase, C-terminal; IPR002464: DNA/RNA helicase, ATP-dependent, DEAH-box type, conserved site; IPR007502: Helicase-associated domain; IPR011545: DEAD/DEAH box helicase domain; IPR011709: Domain of unknown function DUF1605; IPR014001: Helicase superfamily 1/2, ATP-binding domain; IPR014720: Double-stranded RNA-binding domain; IPR027417: P-loop containing nucleoside triphosphate hydrol…	GO:0003676 MF: nucleic acid binding;GO:0004386 MF: helicase activity;GO:0005524 MF: ATP binding;GO:0008026 MF: ATP-dependent helicase activity	PF00270; PF00271; PF04408; PF07717; PF00035	IPR001650; IPR002464; IPR007502; IPR011545; IPR011709; IPR014001; IPR014720; IPR027417	GO:0003676; GO:0004386; GO:0005524; GO:0008026
ATI_CM3	chr5A	584672085	584679653	TraesCS5A01G387700.2	tr|B9RL32|B9RL32_RICCO	ATP-dependent RNA helicase, putative	PF00270: DEAD/DEAH box helicase; PF00271: Helicase conserved C-terminal domain; PF04408: Helicase associated domain (HA2); PF07717: Oligonucleotide/oligosaccharide-binding (OB)-fold; PF00035: Double-stranded RNA binding motif	IPR001650: Helicase, C-terminal; IPR002464: DNA/RNA helicase, ATP-dependent, DEAH-box type, conserved site; IPR007502: Helicase-associated domain; IPR011545: DEAD/DEAH box helicase domain; IPR011709: Domain of unknown function DUF1605; IPR014001: Helicase superfamily 1/2, ATP-binding domain; IPR014720: Double-stranded RNA-binding domain; IPR027417: P-loop containing nucleoside triphosphate hydrol…	GO:0003676 MF: nucleic acid binding;GO:0004386 MF: helicase activity;GO:0005524 MF: ATP binding;GO:0008026 MF: ATP-dependent helicase activity	PF00270; PF00271; PF04408; PF07717; PF00035	IPR001650; IPR002464; IPR007502; IPR011545; IPR011709; IPR014001; IPR014720; IPR027417	GO:0003676; GO:0004386; GO:0005524; GO:0008026
ATI_CM3	chr5A	584711573	584715440	TraesCS5A01G387800.1	tr|A0A061EZL7|A0A061EZL7_THECC	RNA binding family protein isoform 1	PF00076: RNA recognition motif. (a.k.a. RRM, RBD, or RNP domain)	IPR000504: RNA recognition motif domain	GO:0003676 MF: nucleic acid binding	PF00076	IPR000504	GO:0003676
ATI_CM3	chr5A	584716347	584717845	TraesCS5A01G387900.1	tr|A0A1D6S1P9|A0A1D6S1P9_WHEAT	Glycosyltransferase	PF00201: UDP-glucoronosyl and UDP-glucosyl transferase	IPR002213: UDP-glucuronosyl/UDP-glucosyltransferase	GO:0008152 BP: metabolic process;GO:0016758 MF: transferase activity, transferring hexosyl groups	PF00201	IPR002213	GO:0008152; GO:0016758
ATI_CM3	chr5A	584717363	584720045	TraesCS5A01G387900.2	tr|C4MF34|C4MF34_9POAL	UDP-glycosyltransferase	PF00201: UDP-glucoronosyl and UDP-glucosyl transferase; PF07893: Protein of unknown function (DUF1668)	IPR002213: UDP-glucuronosyl/UDP-glucosyltransferase; IPR012871: Protein of unknown function DUF1677, Oryza sativa	GO:0008152 BP: metabolic process;GO:0016758 MF: transferase activity, transferring hexosyl groups	PF00201; PF07893	IPR002213; IPR012871	GO:0008152; GO:0016758
ATI_CM3	chr5A	584862661	584867448	TraesCS5A01G388000.1	tr|A0A1D1YSN1|A0A1D1YSN1_9ARAE	Nitrate transporter 1.2	PF00854: POT family	IPR000109: Proton-dependent oligopeptide transporter family; IPR020846: Major facilitator superfamily domain	GO:0005215 MF: transporter activity;GO:0006810 BP: transport;GO:0016020 CC: membrane	PF00854	IPR000109; IPR020846	GO:0005215; GO:0006810; GO:0016020
ATI_CM3	chr5A	584906574	584907974	TraesCS5A01G388100.1	tr|A0A1D5YNT3|A0A1D5YNT3_WHEAT	Ammonium transporter	PF00909: Ammonium Transporter Family	IPR001905: Ammonium transporter; IPR002229: Blood group Rhesus C/E/D polypeptide; IPR018047: Ammonium transporter, conserved site; IPR024041: Ammonium transporter AmtB-like domain	GO:0008519 MF: ammonium transmembrane transporter activity;GO:0015696 BP: ammonium transport;GO:0016020 CC: membrane;GO:0072488 BP: ammonium transmembrane transport	PF00909	IPR001905; IPR002229; IPR018047; IPR024041	GO:0008519; GO:0015696; GO:0016020; GO:0072488
ATI_CM3	chr5A	584965409	584967850	TraesCS5A01G388200.1	tr|A0A0B4PJM3|A0A0B4PJM3_SOYBN	Beta-glucosidase	PF00933: Glycosyl hydrolase family 3 N terminal domain; PF01915: Glycosyl hydrolase family 3 C-terminal domain	IPR001764: Glycoside hydrolase, family 3, N-terminal; IPR002772: Glycoside hydrolase family 3 C-terminal domain; IPR017853: Glycoside hydrolase superfamily	GO:0004553 MF: hydrolase activity, hydrolyzing O-glycosyl compounds;GO:0005975 BP: carbohydrate metabolic process	PF00933; PF01915	IPR001764; IPR002772; IPR017853	GO:0004553; GO:0005975
ATI_CM3	chr5A	585017035	585021686	TraesCS5A01G388300.1	tr|A0A0B4PJM3|A0A0B4PJM3_SOYBN	Beta-glucosidase	PF00933: Glycosyl hydrolase family 3 N terminal domain; PF01915: Glycosyl hydrolase family 3 C-terminal domain	IPR001764: Glycoside hydrolase, family 3, N-terminal; IPR002772: Glycoside hydrolase family 3 C-terminal domain; IPR017853: Glycoside hydrolase superfamily	GO:0004553 MF: hydrolase activity, hydrolyzing O-glycosyl compounds;GO:0005975 BP: carbohydrate metabolic process	PF00933; PF01915	IPR001764; IPR002772; IPR017853	GO:0004553; GO:0005975
ATI_CM16	chr5A	575322960	575329017	TraesCS5A01G377600.1	tr|Q9LUI0|Q9LUI0_ARATH	Auxin canalization protein (DUF828)	PF05703: Auxin canalisation; PF08458: Plant pleckstrin homology-like region	IPR008546: Domain of unknown function DUF828; IPR011993: PH domain-like; IPR013666: Pleckstrin-like, plant		PF05703; PF08458	IPR008546; IPR011993; IPR013666
ATI_CM16	chr5A	575327286	575329017	TraesCS5A01G377600.2	tr|Q9LUI0|Q9LUI0_ARATH	Auxin canalization protein (DUF828)	PF05703: Auxin canalisation; PF08458: Plant pleckstrin homology-like region	IPR008546: Domain of unknown function DUF828; IPR011993: PH domain-like; IPR013666: Pleckstrin-like, plant		PF05703; PF08458	IPR008546; IPR011993; IPR013666
ATI_CM16	chr5A	575522382	575525543	TraesCS5A01G377700.1	AT5G20635.1	guanine nucleotide-binding protein subunit gamma	PF00631: GGL domain	IPR015898: G-protein gamma-like domain	GO:0004871 MF: signal transducer activity;GO:0005834 CC: heterotrimeric G-protein complex;GO:0007186 BP: G-protein coupled receptor signaling pathway	PF00631	IPR015898	GO:0004871; GO:0005834; GO:0007186
ATI_CM16	chr5A	575526140	575527964	TraesCS5A01G377800.1	tr|A0A1E5WCJ2|A0A1E5WCJ2_9POAL	Pentatricopeptide repeat-containing protein	PF01535: PPR repeat; PF17177: Pentacotripeptide-repeat region of PROPR	IPR002885: Pentatricopeptide repeat; IPR011990: Tetratricopeptide-like helical domain; IPR033443: Pentacotripeptide-repeat region of PROPR	GO:0005515 MF: protein binding	PF01535; PF17177	IPR002885; IPR011990; IPR033443	GO:0005515
ATI_CM16	chr5A	575594327	575595945	TraesCS5A01G377900.1	tr|A0A0D3R0T9|A0A0D3R0T9_WHEAT	Non-specific serine/threonine protein kinase	PF00069: Protein kinase domain; PF03822: NAF domain	IPR000719: Protein kinase domain; IPR004041: NAF domain; IPR008271: Serine/threonine-protein kinase, active site; IPR011009: Protein kinase-like domain; IPR017441: Protein kinase, ATP binding site; IPR018451: NAF/FISL domain	GO:0004672 MF: protein kinase activity;GO:0005524 MF: ATP binding;GO:0006468 BP: protein phosphorylation;GO:0007165 BP: signal transduction	PF00069; PF03822	IPR000719; IPR004041; IPR008271; IPR011009; IPR017441; IPR018451	GO:0004672; GO:0005524; GO:0006468; GO:0007165
ATI_CM16	chr5A	575601387	575603460	TraesCS5A01G378000.1	tr|A0A1D1XJZ3|A0A1D1XJZ3_9ARAE	Sec-independent protein translocase protein TatA	PF02416: mttA/Hcf106 family	IPR003369: Sec-independent protein translocase protein TatA/B/E; IPR006312: Sec-independent protein translocase protein TatA/E	GO:0005886 CC: plasma membrane;GO:0008565 MF: protein transporter activity;GO:0009306 BP: protein secretion;GO:0015031 BP: protein transport;GO:0016021 CC: integral component of membrane	PF02416	IPR003369; IPR006312	GO:0005886; GO:0008565; GO:0009306; GO:0015031; GO:0016021
ATI_CM16	chr5A	575603649	575609924	TraesCS5A01G378100.1	tr|G7ICM6|G7ICM6_MEDTR	Single-stranded DNA-binding protein	PF00436: Single-strand binding protein family	IPR000424: Primosome PriB/single-strand DNA-binding; IPR011344: Single-stranded DNA-binding protein; IPR012340: Nucleic acid-binding, OB-fold	GO:0003697 MF: single-stranded DNA binding;GO:0006260 BP: DNA replication	PF00436	IPR000424; IPR011344; IPR012340	GO:0003697; GO:0006260
ATI_CM16	chr5A	575612103	575613540	TraesCS5A01G378200.1	tr|A0A1D5YRM7|A0A1D5YRM7_WHEAT	Auxin-responsive protein	PF02309: AUX/IAA family	IPR000270: PB1 domain; IPR033389: AUX/IAA domain	GO:0005515 MF: protein binding	PF02309	IPR000270; IPR033389	GO:0005515
ATI_CM16	chr5A	575657011	575659289	TraesCS5A01G378300.1	tr|A0A1D5YDI0|A0A1D5YDI0_WHEAT	Auxin-responsive protein	PF02309: AUX/IAA family	IPR000270: PB1 domain; IPR033389: AUX/IAA domain	GO:0005515 MF: protein binding	PF02309	IPR000270; IPR033389	GO:0005515
ATI_CM16	chr5A	575657011	575659103	TraesCS5A01G378300.2	tr|A0A1D5YDI1|A0A1D5YDI1_WHEAT	Auxin-responsive protein	PF02309: AUX/IAA family	IPR000270: PB1 domain; IPR033389: AUX/IAA domain	GO:0005515 MF: protein binding	PF02309	IPR000270; IPR033389	GO:0005515
ATI_CM16	chr5A	575660442	575667556	TraesCS5A01G378400.1	tr|A0A072VKR1|A0A072VKR1_MEDTR	F-box/LRR protein, putative		IPR001810: F-box domain; IPR032675: Leucine-rich repeat domain, L domain-like	GO:0005515 MF: protein binding		IPR001810; IPR032675	GO:0005515
ATI_CM16	chr5A	575673359	575673788	TraesCS5A01G378500.1	tr|A0A072UHR3|A0A072UHR3_MEDTR	Elongation factor 1-beta	PF00736: EF-1 guanine nucleotide exchange domain	IPR014038: Translation elongation factor EF1B, beta/delta subunit, guanine nucleotide exchange domain; IPR014717: Translation elongation factor EF1B/ribosomal protein S6	GO:0003746 MF: translation elongation factor activity;GO:0006414 BP: translational elongation	PF00736	IPR014038; IPR014717	GO:0003746; GO:0006414
ATI_CM16	chr5A	575687703	575693006	TraesCS5A01G378600.1	tr|M7ZYU9|M7ZYU9_TRIUA	E3 ubiquitin protein ligase DRIP2	PF13923: Zinc finger, C3HC4 type (RING finger)	IPR001841: Zinc finger, RING-type; IPR013083: Zinc finger, RING/FYVE/PHD-type; IPR017907: Zinc finger, RING-type, conserved site	GO:0005515 MF: protein binding;GO:0008270 MF: zinc ion binding	PF13923	IPR001841; IPR013083; IPR017907	GO:0005515; GO:0008270
ATI_CM16	chr5A	575688885	575693006	TraesCS5A01G378600.2	tr|M7ZYU9|M7ZYU9_TRIUA	E3 ubiquitin protein ligase DRIP2
ATI_CM16	chr5A	575705509	575709396	TraesCS5A01G378700.1	tr|R7W8G1|R7W8G1_AEGTA	Lipoxygenase	PF01477: PLAT/LH2 domain; PF00305: Lipoxygenase	IPR001024: PLAT/LH2 domain; IPR001246: Lipoxygenase, plant; IPR013819: Lipoxygenase, C-terminal; IPR020833: Lipoxygenase, iron binding site; IPR020834: Lipoxygenase, conserved site; IPR027433: Lipoxygenase, domain 3	GO:0005515 MF: protein binding;GO:0016491 MF: oxidoreductase activity;GO:0016702 MF: oxidoreductase activity, acting on single donors with incorporation of molecular oxygen, incorporation of two atoms of oxygen;GO:0046872 MF: metal ion binding;GO:0055114 BP: oxidation-reduction process	PF01477; PF00305	IPR001024; IPR001246; IPR013819; IPR020833; IPR020834; IPR027433	GO:0005515; GO:0016491; GO:0016702; GO:0046872; GO:0055114
ATI_CM16	chr5A	575900999	575904358	TraesCS5A01G378800.1	tr|W5FGJ7|W5FGJ7_WHEAT	Lipoxygenase	PF00305: Lipoxygenase	IPR001024: PLAT/LH2 domain; IPR001246: Lipoxygenase, plant; IPR013819: Lipoxygenase, C-terminal; IPR020833: Lipoxygenase, iron binding site; IPR020834: Lipoxygenase, conserved site; IPR027433: Lipoxygenase, domain 3	GO:0005515 MF: protein binding;GO:0016491 MF: oxidoreductase activity;GO:0016702 MF: oxidoreductase activity, acting on single donors with incorporation of molecular oxygen, incorporation of two atoms of oxygen;GO:0046872 MF: metal ion binding;GO:0055114 BP: oxidation-reduction process	PF00305	IPR001024; IPR001246; IPR013819; IPR020833; IPR020834; IPR027433	GO:0005515; GO:0016491; GO:0016702; GO:0046872; GO:0055114
ATI_CM16	chr5A	575900999	575903854	TraesCS5A01G378800.2	tr|W5FGJ7|W5FGJ7_WHEAT	Lipoxygenase	PF01477: PLAT/LH2 domain; PF00305: Lipoxygenase	IPR001024: PLAT/LH2 domain; IPR001246: Lipoxygenase, plant; IPR013819: Lipoxygenase, C-terminal; IPR020833: Lipoxygenase, iron binding site; IPR020834: Lipoxygenase, conserved site; IPR027433: Lipoxygenase, domain 3	GO:0005515 MF: protein binding;GO:0016491 MF: oxidoreductase activity;GO:0016702 MF: oxidoreductase activity, acting on single donors with incorporation of molecular oxygen, incorporation of two atoms of oxygen;GO:0046872 MF: metal ion binding;GO:0055114 BP: oxidation-reduction process	PF01477; PF00305	IPR001024; IPR001246; IPR013819; IPR020833; IPR020834; IPR027433	GO:0005515; GO:0016491; GO:0016702; GO:0046872; GO:0055114
ATI_CM16	chr5A	576084594	576088278	TraesCS5A01G378900.1	tr|A0A1D5YBH2|A0A1D5YBH2_WHEAT	Lipoxygenase	PF01477: PLAT/LH2 domain; PF00305: Lipoxygenase	IPR001024: PLAT/LH2 domain; IPR001246: Lipoxygenase, plant; IPR013819: Lipoxygenase, C-terminal; IPR020833: Lipoxygenase, iron binding site; IPR020834: Lipoxygenase, conserved site; IPR027433: Lipoxygenase, domain 3	GO:0005515 MF: protein binding;GO:0016491 MF: oxidoreductase activity;GO:0016702 MF: oxidoreductase activity, acting on single donors with incorporation of molecular oxygen, incorporation of two atoms of oxygen;GO:0046872 MF: metal ion binding;GO:0055114 BP: oxidation-reduction process	PF01477; PF00305	IPR001024; IPR001246; IPR013819; IPR020833; IPR020834; IPR027433	GO:0005515; GO:0016491; GO:0016702; GO:0046872; GO:0055114
ATI_CM16	chr5A	576269075	576272554	TraesCS5A01G379000.1	tr|A0A1D5YBH2|A0A1D5YBH2_WHEAT	Lipoxygenase	PF01477: PLAT/LH2 domain; PF00305: Lipoxygenase	IPR001024: PLAT/LH2 domain; IPR001246: Lipoxygenase, plant; IPR013819: Lipoxygenase, C-terminal; IPR020833: Lipoxygenase, iron binding site; IPR020834: Lipoxygenase, conserved site; IPR027433: Lipoxygenase, domain 3	GO:0005515 MF: protein binding;GO:0016491 MF: oxidoreductase activity;GO:0016702 MF: oxidoreductase activity, acting on single donors with incorporation of molecular oxygen, incorporation of two atoms of oxygen;GO:0046872 MF: metal ion binding;GO:0055114 BP: oxidation-reduction process	PF01477; PF00305	IPR001024; IPR001246; IPR013819; IPR020833; IPR020834; IPR027433	GO:0005515; GO:0016491; GO:0016702; GO:0046872; GO:0055114
ATI_CM16	chr5A	576282651	576283364	TraesCS5A01G379100.1	AT4G38900.3	Basic-leucine zipper (bZIP) transcription factor family protein
ATI_CM16	chr5A	576337730	576339163	TraesCS5A01G379200.1	tr|G7I595|G7I595_MEDTR	Transducin/WD40 repeat protein	PF00400: WD domain, G-beta repeat	IPR001680: WD40 repeat; IPR011042: Six-bladed beta-propeller, TolB-like; IPR015943: WD40/YVTN repeat-like-containing domain; IPR017986: WD40-repeat-containing domain; IPR020472: G-protein beta WD-40 repeat	GO:0005515 MF: protein binding	PF00400	IPR001680; IPR011042; IPR015943; IPR017986; IPR020472	GO:0005515
ATI_CM16	chr5A	576582324	576585514	TraesCS5A01G379300.1	tr|G7ZVI1|G7ZVI1_MEDTR	Phototropic-responsive NPH3 family protein	PF03000: NPH3 family	IPR000210: BTB/POZ domain; IPR011333: SKP1/BTB/POZ domain; IPR027356: NPH3 domain	GO:0005515 MF: protein binding	PF03000	IPR000210; IPR011333; IPR027356	GO:0005515
ATI_CM16	chr5A	576596182	576611045	TraesCS5A01G379400.1	tr|M8B624|M8B624_AEGTA	Chalcone synthase	PF00195: Chalcone and stilbene synthases, N-terminal domain; PF02797: Chalcone and stilbene synthases, C-terminal domain	IPR001099: Chalcone/stilbene synthase, N-terminal; IPR011141: Polyketide synthase, type III; IPR012328: Chalcone/stilbene synthase, C-terminal; IPR016039: Thiolase-like	GO:0003824 MF: catalytic activity;GO:0008152 BP: metabolic process;GO:0009058 BP: biosynthetic process;GO:0016747 MF: transferase activity, transferring acyl groups other than amino-acyl groups	PF00195; PF02797	IPR001099; IPR011141; IPR012328; IPR016039	GO:0003824; GO:0008152; GO:0009058; GO:0016747
ATI_CM16	chr5A	577078123	577079687	TraesCS5A01G379500.1	tr|M8B624|M8B624_AEGTA	Chalcone synthase	PF00195: Chalcone and stilbene synthases, N-terminal domain; PF02797: Chalcone and stilbene synthases, C-terminal domain	IPR001099: Chalcone/stilbene synthase, N-terminal; IPR011141: Polyketide synthase, type III; IPR012328: Chalcone/stilbene synthase, C-terminal; IPR016039: Thiolase-like	GO:0003824 MF: catalytic activity;GO:0008152 BP: metabolic process;GO:0009058 BP: biosynthetic process;GO:0016747 MF: transferase activity, transferring acyl groups other than amino-acyl groups	PF00195; PF02797	IPR001099; IPR011141; IPR012328; IPR016039	GO:0003824; GO:0008152; GO:0009058; GO:0016747
ATI_CM16	chr7B	525025227	525027470	TraesCS7B01G289600.1	tr|A0A0B4SUS9|A0A0B4SUS9_WHEAT	Germin-like protein	PF00190: Cupin	IPR001929: Germin; IPR006045: Cupin 1; IPR011051: RmlC-like cupin domain; IPR014710: RmlC-like jelly roll fold; IPR019780: Germin, manganese binding site	GO:0030145 MF: manganese ion binding;GO:0045735 MF: nutrient reservoir activity	G	PF00190	IPR001929; IPR006045; IPR011051; IPR014710; IPR019780	GO:0030145; GO:0045735
ATI_CM16	chr7B	525127989	525135268	TraesCS7B01G289700.1	tr|A0A199VL97|A0A199VL97_ANACO	BRCA1-A complex subunit BRE	PF06113: Brain and reproductive organ-expressed protein (BRE)	IPR010358: Brain/reproductive organ-expressed protein		G	PF06113	IPR010358
ATI_CM16	chr7B	525127989	525135531	TraesCS7B01G289700.2	tr|A0A199VL97|A0A199VL97_ANACO	BRCA1-A complex subunit BRE	PF06113: Brain and reproductive organ-expressed protein (BRE)	IPR010358: Brain/reproductive organ-expressed protein		G	PF06113	IPR010358
ATI_CM16	chr7B	525127989	525135531	TraesCS7B01G289700.3	tr|A0A199VL97|A0A199VL97_ANACO	BRCA1-A complex subunit BRE	PF06113: Brain and reproductive organ-expressed protein (BRE)	IPR010358: Brain/reproductive organ-expressed protein		G	PF06113	IPR010358
ATI_CM16	chr7B	526234137	526234403	TraesCS7B01G289800.1	sp|Q8NY05|KTHY_STAAW	Thymidylate kinase				G
ATI_CM16	chr7B	526238490	526238726	TraesCS7B01G289900.1	AT1G77460.4	CELLULOSE SYNTHASE INTERACTIVE 3				G
ATI_CM16	chr7B	526385849	526386115	TraesCS7B01G290000.1	AT1G77460.4	CELLULOSE SYNTHASE INTERACTIVE 3				G
ATI_CM16	chr7B	526423115	526431702	TraesCS7B01G290100.1	tr|M7ZMJ6|M7ZMJ6_TRIUA	Centromere/kinetochore protein zw10-like protein	PF06248: Centromere/kinetochore Zw10	IPR009361: RZZ complex, subunit Zw10	GO:0000775 CC: chromosome, centromeric region;GO:0005634 CC: nucleus	G	PF06248	IPR009361	GO:0000775; GO:0005634; GO:0007067
ATI_CM16	chr7B	526423115	526431990	TraesCS7B01G290100.2	tr|M7ZMJ6|M7ZMJ6_TRIUA	Centromere/kinetochore protein zw10-like protein	PF06248: Centromere/kinetochore Zw10	IPR009361: RZZ complex, subunit Zw10	GO:0000775 CC: chromosome, centromeric region;GO:0005634 CC: nucleus	G	PF06248	IPR009361	GO:0000775; GO:0005634; GO:0007067
ATI_CM16	chr7B	526432435	526433141	TraesCS7B01G290200.1	tr|A8QJ72|A8QJ72_9ROSI	60S acidic ribosomal protein P2	PF00428: 60s Acidic ribosomal protein	IPR027534: Ribosomal protein L12 family	GO:0003735 MF: structural constituent of ribosome;GO:0005622 CC: intracellular;GO:0005840 CC: ribosome;GO:0006414 BP: translational elongation	G	PF00428	IPR027534	GO:0003735; GO:0005622; GO:0005840; GO:0006414
ATI_CM16	chr7B	526677110	526680136	TraesCS7B01G290300.1	tr|B6TG43|B6TG43_MAIZE	B-cell receptor-associated protein 31-like containing protein	PF05529: B-cell receptor-associated protein 31-like	IPR008417: B-cell receptor-associated protein 29/31	GO:0005783 CC: endoplasmic reticulum;GO:0006886 BP: intracellular protein transport;GO:0016021 CC: integral component of membrane	G	PF05529	IPR008417	GO:0005783; GO:0006886; GO:0016021
ATI_CM16	chr7B	526715266	526717809	TraesCS7B01G290400.1	tr|I1GX27|I1GX27_BRADI	Serine/threonine-protein kinase	PF01453: D-mannose binding lectin; PF00954: S-locus glycoprotein domain; PF08276: PAN-like domain; PF00069: Protein kinase domain	IPR000719: Protein kinase domain; IPR000858: S-locus glycoprotein domain; IPR001480: Bulb-type lectin domain; IPR003609: PAN/Apple domain; IPR008271: Serine/threonine-protein kinase, active site; IPR011009: Protein kinase-like domain; IPR024171: S-receptor-like serine/threonine-protein kinase	GO:0004672 MF: protein kinase activity;GO:0004674 MF: protein serine/threonine kinase activity;GO:0005524 MF: ATP binding;GO:0006468 BP: protein phosphorylation;GO:0048544 BP: recognition of pollen	G	PF01453; PF00954; PF08276; PF00069	IPR000719; IPR000858; IPR001480; IPR003609; IPR008271; IPR011009; IPR024171	GO:0004672; GO:0004674; GO:0005524; GO:0006468; GO:0048544
ATI_CM16	chr7B	526854135	526854863	TraesCS7B01G290500.1	AT3G24740.6	cellulose synthase, putative (DUF1644)				G
ATI_CM16	chr7B	526864830	526868385	TraesCS7B01G290600.1	tr|M8BCF3|M8BCF3_AEGTA	GDSL esterase/lipase	PF00657: GDSL-like Lipase/Acylhydrolase	IPR001087: GDSL lipase/esterase; IPR013830: SGNH hydrolase-type esterase domain	GO:0016788 MF: hydrolase activity, acting on ester bonds	G	PF00657	IPR001087; IPR013830	GO:0016788
ATI_CM16	chr7B	526882803	526884658	TraesCS7B01G290700.1	tr|B9H588|B9H588_POPTR	Kinase family protein	PF07714: Protein tyrosine kinase	IPR000719: Protein kinase domain; IPR001245: Serine-threonine/tyrosine-protein kinase, catalytic domain; IPR008271: Serine/threonine-protein kinase, active site; IPR011009: Protein kinase-like domain	GO:0004672 MF: protein kinase activity;GO:0005524 MF: ATP binding;GO:0006468 BP: protein phosphorylation	G	PF07714	IPR000719; IPR001245; IPR008271; IPR011009	GO:0004672; GO:0005524; GO:0006468
ATI_CM16	chr7B	527036147	527038781	TraesCS7B01G290800.1	AT4G22290.1	Ubiquitin-specific protease family C19-related protein				G
ATI_CM16	chr7B	527039031	527043107	TraesCS7B01G290900.1	tr|B6U7J5|B6U7J5_MAIZE	Cysteine sulfinate desulfinase/cysteine desulfurase and related enzymes				G
ATI_CM16	chr7B	527612539	527633060	TraesCS7B01G291000.1	tr|A0A0K9NRP8|A0A0K9NRP8_ZOSMR	TBC1 domain family member	PF00566: Rab-GTPase-TBC domain	IPR000195: Rab-GTPase-TBC domain		G	PF00566	IPR000195
ATI_CM16	chr7B	527856076	527858941	TraesCS7B01G291100.1	tr|W5HBW6|W5HBW6_WHEAT	Fatty acyl-CoA reductase	PF07993: Male sterility protein	IPR013120: Male sterility, NAD-binding; IPR016040: NAD(P)-binding domain		G	PF07993	IPR013120; IPR016040
ATI_CM16	chr7B	527856088	527859838	TraesCS7B01G291100.2	tr|W5HBW6|W5HBW6_WHEAT	Fatty acyl-CoA reductase	PF07993: Male sterility protein; PF03015: Male sterility protein	IPR013120: Male sterility, NAD-binding; IPR016040: NAD(P)-binding domain; IPR033640: Fatty acyl-CoA reductase, C-terminal		G	PF07993; PF03015	IPR013120; IPR016040; IPR033640
ATI_CM16	chr7B	527876940	527880851	TraesCS7B01G291200.1	tr|B2BDP8|B2BDP8_ARATH	RPM1-interacting protein 4	PF05627: Cleavage site for pathogenic type III effector avirulence factor Avr	IPR008700: RIN4, pathogenic type III effector avirulence factor Avr cleavage site		G	PF05627	IPR008700
ATI_CM16	chr7B	527962164	527964785	TraesCS7B01G291300.1	tr|A0A1D6C1R5|A0A1D6C1R5_WHEAT	Lipase	PF04083: Partial alpha/beta-hydrolase lipase region	IPR006693: Partial AB-hydrolase lipase domain; IPR025483: Lipase, eukaryotic; IPR029058: Alpha/Beta hydrolase fold	GO:0006629 BP: lipid metabolic process;GO:0016788 MF: hydrolase activity, acting on ester bonds	G	PF04083	IPR006693; IPR025483; IPR029058	GO:0006629; GO:0016788
ATI_CM16	chr7B	527979128	527982472	TraesCS7B01G291400.1	tr|A0A1D6C1R6|A0A1D6C1R6_WHEAT	Lipase	PF04083: Partial alpha/beta-hydrolase lipase region; PF12146: Serine aminopeptidase, S33	IPR006693: Partial AB-hydrolase lipase domain; IPR022742: Serine aminopeptidase, S33; IPR025483: Lipase, eukaryotic; IPR029058: Alpha/Beta hydrolase fold	GO:0006629 BP: lipid metabolic process;GO:0016788 MF: hydrolase activity, acting on ester bonds	G	PF04083; PF12146	IPR006693; IPR022742; IPR025483; IPR029058	GO:0006629; GO:0016788
ATI_CM16	chr7B	527979548	527982472	TraesCS7B01G291400.2	tr|W5HN61|W5HN61_WHEAT	Lipase	PF04083: Partial alpha/beta-hydrolase lipase region; PF12146: Serine aminopeptidase, S33	IPR006693: Partial AB-hydrolase lipase domain; IPR022742: Serine aminopeptidase, S33; IPR025483: Lipase, eukaryotic; IPR029058: Alpha/Beta hydrolase fold	GO:0006629 BP: lipid metabolic process;GO:0016788 MF: hydrolase activity, acting on ester bonds	G	PF04083; PF12146	IPR006693; IPR022742; IPR025483; IPR029058	GO:0006629; GO:0016788
ATI_CM16	chr7B	527979128	527982472	TraesCS7B01G291400.3	tr|W5HN61|W5HN61_WHEAT	Lipase	PF00561: alpha/beta hydrolase fold	IPR000073: Alpha/beta hydrolase fold-1; IPR029058: Alpha/Beta hydrolase fold		G	PF00561	IPR000073; IPR029058
ATI_CM16	chr7B	527982987	527983142	TraesCS7B01G291500.1	AT1G70505.2	transmembrane protein				G
ATI_CM16	chr7B	528403678	528407108	TraesCS7B01G291600.1	AT3G20300.1	extracellular ligand-gated ion channel protein (DUF3537)	PF12056: Protein of unknown function (DUF3537)	IPR021924: Protein of unknown function DUF3537		G	PF12056	IPR021924
ATI_CM16	chr7B	528727920	528733910	TraesCS7B01G291700.1	AT3G20300.1	extracellular ligand-gated ion channel protein (DUF3537)	PF12056: Protein of unknown function (DUF3537)	IPR021924: Protein of unknown function DUF3537		G	PF12056	IPR021924
ATI_CM16	chr7B	528747830	528753052	TraesCS7B01G291800.1	tr|B9SH50|B9SH50_RICCO	UBX domain-containing protein, putative	PF14555: UBA-like domain; PF08059: SEP domain; PF00789: UBX domain	IPR001012: UBX domain; IPR009060: UBA-like; IPR012989: SEP domain; IPR029071: Ubiquitin-related domain	GO:0005515 MF: protein binding	G	PF14555; PF08059; PF00789	IPR001012; IPR009060; IPR012989; IPR029071	GO:0005515
ATI_CM16	chr7B	528762971	528768224	TraesCS7B01G291900.1	sp|P93194|RPK1_IPONI	Receptor-like protein kinase	PF13855: Leucine rich repeat; PF00069: Protein kinase domain	IPR000719: Protein kinase domain; IPR001611: Leucine-rich repeat; IPR011009: Protein kinase-like domain; IPR032675: Leucine-rich repeat domain, L domain-like	GO:0004672 MF: protein kinase activity;GO:0005515 MF: protein binding;GO:0005524 MF: ATP binding;GO:0006468 BP: protein phosphorylation	G	PF13855; PF00069	IPR000719; IPR001611; IPR011009; IPR032675	GO:0004672; GO:0005515; GO:0005524; GO:0006468
ATI_CM16	chr7B	528762971	528768224	TraesCS7B01G291900.2	sp|P93194|RPK1_IPONI	Receptor-like protein kinase	PF13855: Leucine rich repeat; PF00069: Protein kinase domain	IPR000719: Protein kinase domain; IPR001611: Leucine-rich repeat; IPR011009: Protein kinase-like domain; IPR032675: Leucine-rich repeat domain, L domain-like	GO:0004672 MF: protein kinase activity;GO:0005515 MF: protein binding;GO:0005524 MF: ATP binding;GO:0006468 BP: protein phosphorylation	G	PF13855; PF00069	IPR000719; IPR001611; IPR011009; IPR032675	GO:0004672; GO:0005515; GO:0005524; GO:0006468
ATI_CM16	chr7B	528770912	528771982	TraesCS7B01G292000.1	tr|B9SBS8|B9SBS8_RICCO	Cysteine protease, putative	PF08246: Cathepsin propeptide inhibitor domain (I29); PF00112: Papain family cysteine protease	IPR000169: Cysteine peptidase, cysteine active site; IPR000668: Peptidase C1A, papain C-terminal; IPR013201: Cathepsin propeptide inhibitor domain (I29); IPR025660: Cysteine peptidase, histidine active site	GO:0006508 BP: proteolysis;GO:0008234 MF: cysteine-type peptidase activity	G	PF08246; PF00112	IPR000169; IPR000668; IPR013201; IPR025660	GO:0006508; GO:0008234
ATI_CM16	chr7B	528861091	528862287	TraesCS7B01G292100.1	AT3G09710.2	IQ-domain 1				G
ATI_CM16	chr7B	528861965	528865931	TraesCS7B01G292100.2	tr|A0A061GGI6|A0A061GGI6_THECC	Nudix hydrolase	PF00293: NUDIX domain	IPR000086: NUDIX hydrolase domain; IPR003293: Nudix hydrolase 6-like; IPR015797: NUDIX hydrolase domain-like; IPR020084: NUDIX hydrolase, conserved site; IPR020476: NUDIX hydrolase	GO:0016787 MF: hydrolase activity	G	PF00293	IPR000086; IPR003293; IPR015797; IPR020084; IPR020476	GO:0016787
ATI_CM16	chr7B	528861965	528865931	TraesCS7B01G292100.3	tr|A0A061GGI6|A0A061GGI6_THECC	Nudix hydrolase	PF00293: NUDIX domain	IPR000086: NUDIX hydrolase domain; IPR003293: Nudix hydrolase 6-like; IPR015797: NUDIX hydrolase domain-like	GO:0016787 MF: hydrolase activity	G	PF00293	IPR000086; IPR003293; IPR015797	GO:0016787
ATI_CM16	chr7B	528866545	528869583	TraesCS7B01G292200.1	tr|Q9LZA5|Q9LZA5_ARATH	Maturase-like protein	PF00078: Reverse transcriptase (RNA-dependent DNA polymerase); PF01348: Type II intron maturase	IPR000477: Reverse transcriptase domain; IPR024937: Domain X	GO:0006397 BP: mRNA processing	G	PF00078; PF01348	IPR000477; IPR024937	GO:0006397
ATI_CM16	chr7B	528871555	528873001	TraesCS7B01G292300.1	tr|M8AYL9|M8AYL9_AEGTA	Glycosyltransferase				G
ATI_CM16	chr7B	528873784	528875458	TraesCS7B01G292400.1	tr|M8CMN2|M8CMN2_AEGTA	GDSL esterase/lipase	PF00657: GDSL-like Lipase/Acylhydrolase	IPR001087: GDSL lipase/esterase; IPR013830: SGNH hydrolase-type esterase domain	GO:0016788 MF: hydrolase activity, acting on ester bonds	G	PF00657	IPR001087; IPR013830	GO:0016788
ATI_CM16	chr7B	528880484	528881407	TraesCS7B01G292500.1	tr|M8CJZ3|M8CJZ3_AEGTA	Protein FAR1-RELATED SEQUENCE 5	PF03101: FAR1 DNA-binding domain	IPR004330: FAR1 DNA binding domain		TE	PF03101	IPR004330
ATI_CM16	chr7B	528910967	528911470	TraesCS7B01G292600.1	tr|A0A151R766|A0A151R766_CAJCA	E3 ubiquitin-protein ligase SINA-like 10				G
ATI_CM16	chr7B	529668731	529676098	TraesCS7B01G292700.1	tr|W0TUG3|W0TUG3_ACAMN	Pleiotropic drug resistance ABC transporter	PF14510: ABC-transporter extracellular N-terminal; PF00005: ABC transporter; PF01061: ABC-2 type transporter; PF08370: Plant PDR ABC transporter associated	IPR003439: ABC transporter-like; IPR003593: AAA+ ATPase domain; IPR013525: ABC-2 type transporter; IPR013581: Plant PDR ABC transporter associated; IPR027417: P-loop containing nucleoside triphosphate hydrolase; IPR029481: ABC-transporter extracellular N-terminal domain	GO:0005524 MF: ATP binding;GO:0016020 CC: membrane;GO:0016887 MF: ATPase activity	G	PF14510; PF00005; PF01061; PF08370	IPR003439; IPR003593; IPR013525; IPR013581; IPR027417; IPR029481	GO:0005524; GO:0016020; GO:0016887
ATI_CM16	chr7B	529670050	529674446	TraesCS7B01G292700.2	tr|W0TUG3|W0TUG3_ACAMN	Pleiotropic drug resistance ABC transporter	PF00005: ABC transporter; PF01061: ABC-2 type transporter; PF08370: Plant PDR ABC transporter associated	IPR003439: ABC transporter-like; IPR003593: AAA+ ATPase domain; IPR013525: ABC-2 type transporter; IPR013581: Plant PDR ABC transporter associated; IPR027417: P-loop containing nucleoside triphosphate hydrolase	GO:0005524 MF: ATP binding;GO:0016020 CC: membrane;GO:0016887 MF: ATPase activity	G	PF00005; PF01061; PF08370	IPR003439; IPR003593; IPR013525; IPR013581; IPR027417	GO:0005524; GO:0016020; GO:0016887
ATI_CM16	chr7B	529823467	529825211	TraesCS7B01G292800.1	tr|M8CMN2|M8CMN2_AEGTA	GDSL esterase/lipase	PF00657: GDSL-like Lipase/Acylhydrolase	IPR001087: GDSL lipase/esterase; IPR013830: SGNH hydrolase-type esterase domain	GO:0016788 MF: hydrolase activity, acting on ester bonds	G	PF00657	IPR001087; IPR013830	GO:0016788
ATI_CM16	chr7B	529947724	529948747	TraesCS7B01G292900.1	AT2G04025.2	root meristem growth factor				G
ATI_CM16	chr7B	529954334	529958783	TraesCS7B01G293000.1	tr|F4J5H1|F4J5H1_ARATH	Alpha/beta-Hydrolases superfamily protein	PF12146: Serine aminopeptidase, S33	IPR022742: Serine aminopeptidase, S33; IPR029058: Alpha/Beta hydrolase fold		G	PF12146	IPR022742; IPR029058
ATI_CM16	chr7B	529990274	530002894	TraesCS7B01G293100.1	tr|M7ZFE7|M7ZFE7_TRIUA	Alpha-L-fucosidase 2		IPR008928: Six-hairpin glycosidase-like	GO:0003824 MF: catalytic activity	G		IPR008928	GO:0003824
ATI_CM16	chr7B	529990274	530004504	TraesCS7B01G293100.2	tr|M7ZFE7|M7ZFE7_TRIUA	Alpha-L-fucosidase 2	PF14498: Glycosyl hydrolase family 65, N-terminal domain	IPR008928: Six-hairpin glycosidase-like; IPR027414: Glycosyl hydrolase family 95, N-terminal domain	GO:0003824 MF: catalytic activity	G	PF14498	IPR008928; IPR027414	GO:0003824
ATI_CM16	chr7B	530017928	530037309	TraesCS7B01G293200.1	tr|A0A1D6CPH7|A0A1D6CPH7_WHEAT	Diacylglycerol kinase	PF00781: Diacylglycerol kinase catalytic domain; PF00609: Diacylglycerol kinase accessory domain	IPR000756: Diacylglycerol kinase, accessory domain; IPR001206: Diacylglycerol kinase, catalytic domain; IPR016064: NAD kinase/diacylglycerol kinase-like domain; IPR017438: Inorganic polyphosphate/ATP-NAD kinase, domain 1	GO:0003951 MF: NAD+ kinase activity;GO:0004143 MF: diacylglycerol kinase activity;GO:0007205 BP: protein kinase C-activating G-protein coupled receptor signaling pathway;GO:0008152 BP: metabolic process;GO:0016301 MF: kinase activity	G	PF00781; PF00609	IPR000756; IPR001206; IPR016064; IPR017438	GO:0003951; GO:0004143; GO:0007205; GO:0008152; GO:0016301
ATI_CM16	chr7B	530180960	530181580	TraesCS7B01G293300.1	tr|Q10IA6|Q10IA6_ORYSJ	Retrotransposon protein, putative, unclassified	PF14111: Domain of unknown function (DUF4283); PF14392: Zinc knuckle	IPR025558: Domain of unknown function DUF4283; IPR025836: Zinc knuckle CX2CX4HX4C		TE	PF14111; PF14392	IPR025558; IPR025836
ATI_CM16	chr7B	530372899	530376470	TraesCS7B01G293400.1	tr|W9R3E2|W9R3E2_9ROSA	Something about silencing protein 10	PF04000: Sas10/Utp3/C1D family; PF09368: Sas10 C-terminal domain	IPR007146: Sas10/Utp3/C1D; IPR018972: Sas10 C-terminal domain		G	PF04000; PF09368	IPR007146; IPR018972
ATI_CM16	chr7B	530379253	530382626	TraesCS7B01G293500.1	tr|B6TE03|B6TE03_MAIZE	Amino acid transporter-like protein	PF01490: Transmembrane amino acid transporter protein	IPR013057: Amino acid transporter, transmembrane domain		G	PF01490	IPR013057
ATI_CM16	chr7B	530379253	530382737	TraesCS7B01G293500.2	tr|B6TE03|B6TE03_MAIZE	Amino acid transporter-like protein	PF01490: Transmembrane amino acid transporter protein	IPR013057: Amino acid transporter, transmembrane domain		G	PF01490	IPR013057
ATI_CM16	chr7B	530379253	530382626	TraesCS7B01G293500.3	tr|B6TE03|B6TE03_MAIZE	Amino acid transporter-like protein	PF01490: Transmembrane amino acid transporter protein	IPR013057: Amino acid transporter, transmembrane domain		G	PF01490	IPR013057
ATI_CM16	chr7B	530383315	530384738	TraesCS7B01G293600.1	AT5G08139.1	RING/U-box superfamily protein	PF13639: Ring finger domain	IPR001841: Zinc finger, RING-type; IPR013083: Zinc finger, RING/FYVE/PHD-type	GO:0005515 MF: protein binding;GO:0008270 MF: zinc ion binding	G	PF13639	IPR001841; IPR013083	GO:0005515; GO:0008270
ATI_CM16	chr7B	530434419	530434922	TraesCS7B01G293700.1	tr|A0A072TYW4|A0A072TYW4_MEDTR	BZIP transcription factor	PF00170: bZIP transcription factor	IPR004827: Basic-leucine zipper domain	GO:0003700 MF: transcription factor activity, sequence-specific DNA binding;GO:0006355 BP: regulation of transcription, DNA-templated;GO:0043565 MF: sequence-specific DNA binding	G	PF00170	IPR004827	GO:0003700; GO:0006355; GO:0043565
ATI_CM16	chr7B	530440761	530441484	TraesCS7B01G293800.1	tr|G4XZY4|G4XZY4_9GENT	Expansin		IPR007112: Expansin/pollen allergen, DPBB domain; IPR007118: Expansin/Lol pI; IPR009009: RlpA-like protein, double-psi beta-barrel domain	GO:0005576 CC: extracellular region	G		IPR007112; IPR007118; IPR009009	GO:0005576
ATI_CM16	chr7B	530590326	530590829	TraesCS7B01G293900.1	tr|A0A072TYW4|A0A072TYW4_MEDTR	BZIP transcription factor	PF00170: bZIP transcription factor	IPR004827: Basic-leucine zipper domain	GO:0003700 MF: transcription factor activity, sequence-specific DNA binding;GO:0006355 BP: regulation of transcription, DNA-templated;GO:0043565 MF: sequence-specific DNA binding	G	PF00170	IPR004827	GO:0003700; GO:0006355; GO:0043565
ATI_CM16	chr7B	530640998	530641894	TraesCS7B01G294000.1	sp|Q3Z3J7|MUKB_SHISS	Chromosome partition protein MukB				G
ATI_CM16	chr7B	530664859	530665284	TraesCS7B01G294100.1	tr|B1PHV2|B1PHV2_SORBI	Fatty acid desaturase	PF11960: Domain of unknown function (DUF3474)	IPR021863: Fatty acid desaturase, N-terminal	GO:0016717 MF: oxidoreductase activity, acting on paired donors, with oxidation of a pair of donors resulting in the reduction of molecular oxygen to two molecules of water;GO:0055114 BP: oxidation-reduction process	G	PF11960	IPR021863	GO:0016717; GO:0055114
ATI_CM16	chr7B	530869724	530870549	TraesCS7B01G294200.1	tr|G7I7K5|G7I7K5_MEDTR	Glutamine dumper, putative				G
ATI_CM16	chr7B	531180009	531180689	TraesCS7B01G294300.1	tr|G7I7K5|G7I7K5_MEDTR	Glutamine dumper, putative				G
ATI_CM16	chr7B	531221724	531222510	TraesCS7B01G294400.1	tr|G7I7K5|G7I7K5_MEDTR	Glutamine dumper, putative				G
ATI_CM16	chr7B	531604168	531608033	TraesCS7B01G294500.1	tr|A0A1J6JA91|A0A1J6JA91_NICAT	B3 domain-containing protein	PF02362: B3 DNA binding domain	IPR003340: B3 DNA binding domain; IPR015300: DNA-binding pseudobarrel domain	GO:0003677 MF: DNA binding	G	PF02362	IPR003340; IPR015300	GO:0003677
ATI_CM16	chr7B	531604504	531608033	TraesCS7B01G294500.2	tr|N1QU52|N1QU52_AEGTA	B3 domain-containing protein	PF02362: B3 DNA binding domain	IPR003340: B3 DNA binding domain; IPR015300: DNA-binding pseudobarrel domain	GO:0003677 MF: DNA binding	G	PF02362	IPR003340; IPR015300	GO:0003677
ATI_CM16	chr7B	531611612	531612181	TraesCS7B01G294600.1	AT1G55690.5	Sec14p-like phosphatidylinositol transfer family protein				G
ATI_CM16	chr7B	531647790	531656631	TraesCS7B01G294700.1	tr|G7ILT6|G7ILT6_MEDTR	Transmembrane-like protein	PF05915: Eukaryotic protein of unknown function (DUF872)	IPR008590: Protein of unknown function DUF872, transmembrane		G	PF05915	IPR008590
ATI_CM16	chr7B	531658082	531661215	TraesCS7B01G294800.1	tr|Q9FFW8|Q9FFW8_ARATH	Tryptophan synthase beta chain	PF00291: Pyridoxal-phosphate dependent enzyme	IPR001926: Tryptophan synthase beta subunit-like PLP-dependent enzyme; IPR006316: Tryptophan synthase, beta chain-like; IPR023026: Tryptophan synthase beta chain/beta chain-like	GO:0000162 BP: tryptophan biosynthetic process;GO:0004834 MF: tryptophan synthase activity;GO:0030170 MF: pyridoxal phosphate binding	G	PF00291	IPR001926; IPR006316; IPR023026	GO:0000162; GO:0004834; GO:0030170
ATI_CM16	chr7B	531658082	531661215	TraesCS7B01G294800.2	tr|Q9FFW8|Q9FFW8_ARATH	Tryptophan synthase beta chain	PF00291: Pyridoxal-phosphate dependent enzyme	IPR001926: Tryptophan synthase beta subunit-like PLP-dependent enzyme; IPR006316: Tryptophan synthase, beta chain-like; IPR023026: Tryptophan synthase beta chain/beta chain-like	GO:0000162 BP: tryptophan biosynthetic process;GO:0004834 MF: tryptophan synthase activity;GO:0030170 MF: pyridoxal phosphate binding	G	PF00291	IPR001926; IPR006316; IPR023026	GO:0000162; GO:0004834; GO:0030170
ATI_CM16	chr7B	531662750	531664735	TraesCS7B01G294900.1	tr|A0A178VFE4|A0A178VFE4_ARATH	RDM1	PF09187: Domain of unknown function(DUF1950)	IPR015270: Protein RDM1	GO:0005634 CC: nucleus;GO:0044030 BP: regulation of DNA methylation	G	PF09187	IPR015270	GO:0005634; GO:0044030
ATI_CM16	chr7B	531664913	531665305	TraesCS7B01G295000.1	tr|A0A1D1Z6A3|A0A1D1Z6A3_9ARAE	UPF0690 protein C1orf52				G
ATI_CM16	chr7B	531816649	531817887	TraesCS7B01G295100.1	tr|A0A072VZ29|A0A072VZ29_MEDTR	MADS-box transcription factor family protein	PF00319: SRF-type transcription factor (DNA-binding and dimerisation domain)	IPR002100: Transcription factor, MADS-box	GO:0003677 MF: DNA binding;GO:0046983 MF: protein dimerization activity	G	PF00319	IPR002100	GO:0003677; GO:0046983
ATI_CM16	chr7B	531891167	531892495	TraesCS7B01G295200.1	tr|A0A072VZ29|A0A072VZ29_MEDTR	MADS-box transcription factor family protein	PF00319: SRF-type transcription factor (DNA-binding and dimerisation domain)	IPR002100: Transcription factor, MADS-box	GO:0003677 MF: DNA binding;GO:0046983 MF: protein dimerization activity	G	PF00319	IPR002100	GO:0003677; GO:0046983
ATI_CM16	chr7B	531986653	531986880	TraesCS7B01G295300.1	tr|D3DF07|D3DF07_ORYRU	NADH dehydrogenase subunit 4L	PF00420: NADH-ubiquinone/plastoquinone oxidoreductase chain 4L			G	PF00420
ATI_CM16	chr7B	532074784	532075335	TraesCS7B01G295400.1	tr|A0A0J8B8I8|A0A0J8B8I8_BETVU	DNA topoisomerase				G
ATI_CM16	chr7B	532148905	532151752	TraesCS7B01G295500.1	tr|F4IJB0|F4IJB0_ARATH	TTF-type zinc finger protein with HAT dimerisation domain	PF05699: hAT family C-terminal dimerisation region	IPR008906: HAT, C-terminal dimerisation domain; IPR012337: Ribonuclease H-like domain	GO:0003676 MF: nucleic acid binding;GO:0046983 MF: protein dimerization activity	TE	PF05699	IPR008906; IPR012337	GO:0003676; GO:0046983
ATI_CM16	chr7B	532275520	532279555	TraesCS7B01G295600.1	tr|N1QW91|N1QW91_AEGTA	Potassium transporter	PF02705: K+ potassium transporter	IPR003855: Potassium transporter	GO:0015079 MF: potassium ion transmembrane transporter activity;GO:0016020 CC: membrane;GO:0071805 BP: potassium ion transmembrane transport	G	PF02705	IPR003855	GO:0015079; GO:0016020; GO:0071805
ATI_CM16	chr7B	532275520	532279555	TraesCS7B01G295600.2	tr|N1QW91|N1QW91_AEGTA	Potassium transporter	PF02705: K+ potassium transporter	IPR003855: Potassium transporter	GO:0015079 MF: potassium ion transmembrane transporter activity;GO:0016020 CC: membrane;GO:0071805 BP: potassium ion transmembrane transport	G	PF02705	IPR003855	GO:0015079; GO:0016020; GO:0071805
ATI_CM16	chr7B	532287415	532291236	TraesCS7B01G295700.1	tr|A0A199UDJ0|A0A199UDJ0_ANACO	Pentatricopeptide repeat-containing protein	PF13041: PPR repeat family	IPR002885: Pentatricopeptide repeat; IPR011990: Tetratricopeptide-like helical domain	GO:0005515 MF: protein binding	G	PF13041	IPR002885; IPR011990	GO:0005515
ATI_CM16	chr7B	532289452	532294017	TraesCS7B01G295800.1	tr|L0ASI8|L0ASI8_POPTO	Cellulose synthase-like protein	PF13641: Glycosyltransferase like family 2	IPR029044: Nucleotide-diphospho-sugar transferases		G	PF13641	IPR029044
ATI_CM16	chr7B	532424876	532425163	TraesCS7B01G295900.1	tr|Q10K15|Q10K15_ORYSJ	Late embryogenesis abundant protein	PF03242: Late embryogenesis abundant protein	IPR004926: Late embryogenesis abundant protein, LEA5-type	GO:0006950 BP: response to stress	G	PF03242	IPR004926	GO:0006950
ATI_CM16	chr7B	532461648	532465334	TraesCS7B01G296000.1	tr|L0ASI8|L0ASI8_POPTO	Cellulose synthase-like protein	PF13641: Glycosyltransferase like family 2	IPR029044: Nucleotide-diphospho-sugar transferases		G	PF13641	IPR029044
ATI_CM16	chr7B	532468392	532484771	TraesCS7B01G296100.1	tr|L0ASI8|L0ASI8_POPTO	Cellulose synthase-like protein	PF13641: Glycosyltransferase like family 2	IPR029044: Nucleotide-diphospho-sugar transferases		G	PF13641	IPR029044
ATI_CM16	chr7B	532653939	532655271	TraesCS7B01G296200.1	tr|Q7XED0|Q7XED0_ORYSJ	BTB/POZ domain containing protein, expressed	PF00651: BTB/POZ domain	IPR000210: BTB/POZ domain; IPR002083: MATH/TRAF domain; IPR008974: TRAF-like; IPR011333: SKP1/BTB/POZ domain	GO:0005515 MF: protein binding	G	PF00651	IPR000210; IPR002083; IPR008974; IPR011333	GO:0005515
ATI_CM16	chr7B	532652556	532657294	TraesCS7B01G296300.1	tr|B9SRG0|B9SRG0_RICCO	Peroxiredoxin, putative	PF08534: Redoxin	IPR012336: Thioredoxin-like fold; IPR013740: Redoxin; IPR013766: Thioredoxin domain	GO:0016491 MF: oxidoreductase activity;GO:0045454 BP: cell redox homeostasis	G	PF08534	IPR012336; IPR013740; IPR013766	GO:0016491; GO:0045454
ATI_CM16	chr7B	532663515	532667669	TraesCS7B01G296400.1	tr|A0A0B0NVN0|A0A0B0NVN0_GOSAR	Elongation factor 4				G
ATI_CM16	chr7B	532663515	532671541	TraesCS7B01G296400.2	tr|A0A0B0NVN0|A0A0B0NVN0_GOSAR	Elongation factor 4				G
ATI_CM16	chr7B	533295979	533307271	TraesCS7B01G296500.1	tr|A0A072TYG3|A0A072TYG3_MEDTR	Processing peptidase	PF00675: Insulinase (Peptidase family M16); PF05193: Peptidase M16 inactive domain	IPR007863: Peptidase M16, C-terminal; IPR011249: Metalloenzyme, LuxS/M16 peptidase-like; IPR011765: Peptidase M16, N-terminal	GO:0003824 MF: catalytic activity;GO:0046872 MF: metal ion binding	G	PF00675; PF05193	IPR007863; IPR011249; IPR011765	GO:0003824; GO:0046872
ATI_CM16	chr7B	533295979	533307271	TraesCS7B01G296500.2	tr|A0A072TYG3|A0A072TYG3_MEDTR	Processing peptidase	PF00675: Insulinase (Peptidase family M16); PF05193: Peptidase M16 inactive domain	IPR007863: Peptidase M16, C-terminal; IPR011249: Metalloenzyme, LuxS/M16 peptidase-like; IPR011765: Peptidase M16, N-terminal	GO:0003824 MF: catalytic activity;GO:0046872 MF: metal ion binding	G	PF00675; PF05193	IPR007863; IPR011249; IPR011765	GO:0003824; GO:0046872
ATI_CM16	chr7B	533295979	533307271	TraesCS7B01G296500.3	tr|A0A072TYG3|A0A072TYG3_MEDTR	Processing peptidase	PF00675: Insulinase (Peptidase family M16); PF05193: Peptidase M16 inactive domain	IPR007863: Peptidase M16, C-terminal; IPR011249: Metalloenzyme, LuxS/M16 peptidase-like; IPR011765: Peptidase M16, N-terminal	GO:0003824 MF: catalytic activity;GO:0046872 MF: metal ion binding	G	PF00675; PF05193	IPR007863; IPR011249; IPR011765	GO:0003824; GO:0046872
ATI_CM16	chr7B	533295979	533307271	TraesCS7B01G296500.4	tr|A0A072TYG3|A0A072TYG3_MEDTR	Processing peptidase	PF00675: Insulinase (Peptidase family M16); PF05193: Peptidase M16 inactive domain	IPR007863: Peptidase M16, C-terminal; IPR011249: Metalloenzyme, LuxS/M16 peptidase-like; IPR011765: Peptidase M16, N-terminal	GO:0003824 MF: catalytic activity;GO:0046872 MF: metal ion binding	G	PF00675; PF05193	IPR007863; IPR011249; IPR011765	GO:0003824; GO:0046872
ATI_CM16	chr7B	533308831	533309418	TraesCS7B01G296600.1	tr|B6SLK0|B6SLK0_MAIZE	TMV response-related protein	PF14009: Domain of unknown function (DUF4228)	IPR025322: Protein of unknown function DUF4228, plant		G	PF14009	IPR025322
ATI_CM16	chr7B	533551765	533552631	TraesCS7B01G296700.1	tr|B6SLK0|B6SLK0_MAIZE	TMV response-related protein	PF14009: Domain of unknown function (DUF4228)	IPR025322: Protein of unknown function DUF4228, plant		G	PF14009	IPR025322
ATI_CM16	chr7B	533567060	533571641	TraesCS7B01G296800.1	tr|A0A0K9PQ36|A0A0K9PQ36_ZOSMR	PLATZ transcription factor family protein	PF04640: PLATZ transcription factor	IPR006734: Protein of unknown function DUF597		G	PF04640	IPR006734
ATI_CM16	chr7B	533611949	533614949	TraesCS7B01G296900.1	tr|A0A1E5VVJ0|A0A1E5VVJ0_9POAL	Galactan beta-1,4-galactosyltransferase GALS1	PF01697: Glycosyltransferase family 92	IPR008166: Glycosyltransferase family 92		G	PF01697	IPR008166
ATI_CM16	chr7B	533765565	533777273	TraesCS7B01G297000.1	tr|B9S4N3|B9S4N3_RICCO	Protein phosphatase 2c, putative	PF00481: Protein phosphatase 2C; PF00069: Protein kinase domain	IPR000719: Protein kinase domain; IPR001932: PPM-type phosphatase domain; IPR008271: Serine/threonine-protein kinase, active site; IPR011009: Protein kinase-like domain	GO:0003824 MF: catalytic activity;GO:0004672 MF: protein kinase activity;GO:0005524 MF: ATP binding;GO:0006468 BP: protein phosphorylation	G	PF00481; PF00069	IPR000719; IPR001932; IPR008271; IPR011009	GO:0003824; GO:0004672; GO:0005524; GO:0006468
ATI_CM16	chr7B	533765565	533781303	TraesCS7B01G297000.2	tr|D7LTQ0|D7LTQ0_ARALL	Kinase family protein	PF00481: Protein phosphatase 2C; PF00069: Protein kinase domain	IPR000719: Protein kinase domain; IPR001932: PPM-type phosphatase domain; IPR008271: Serine/threonine-protein kinase, active site; IPR011009: Protein kinase-like domain	GO:0003824 MF: catalytic activity;GO:0004672 MF: protein kinase activity;GO:0005524 MF: ATP binding;GO:0006468 BP: protein phosphorylation	G	PF00481; PF00069	IPR000719; IPR001932; IPR008271; IPR011009	GO:0003824; GO:0004672; GO:0005524; GO:0006468
ATI_CM16	chr7B	534018477	534021542	TraesCS7B01G297100.1	tr|R7W4F0|R7W4F0_AEGTA	A/G-specific adenine DNA glycosylase	PF00730: HhH-GPD superfamily base excision DNA repair protein; PF14815: NUDIX domain	IPR003265: HhH-GPD domain; IPR005760: A/G-specific adenine glycosylase MutY; IPR011257: DNA glycosylase; IPR015797: NUDIX hydrolase domain-like; IPR023170: Helix-turn-helix, base-excision DNA repair, C-terminal; IPR029119: MutY, C-terminal	GO:0003824 MF: catalytic activity;GO:0006281 BP: DNA repair;GO:0006284 BP: base-excision repair;GO:0016787 MF: hydrolase activity;GO:0019104 MF: DNA N-glycosylase activity	G	PF00730; PF14815	IPR003265; IPR005760; IPR011257; IPR015797; IPR023170; IPR029119	GO:0003824; GO:0006281; GO:0006284; GO:0016787; GO:0019104
ATI_CM16	chr7B	534044299	534047637	TraesCS7B01G297200.1	tr|A0A072VLS6|A0A072VLS6_MEDTR	Eukaryotic aspartyl protease family protein	PF14543: Xylanase inhibitor N-terminal; PF14541: Xylanase inhibitor C-terminal	IPR001461: Aspartic peptidase A1 family; IPR021109: Aspartic peptidase domain; IPR032799: Xylanase inhibitor, C-terminal; IPR032861: Xylanase inhibitor, N-terminal; IPR033121: Peptidase family A1 domain	GO:0004190 MF: aspartic-type endopeptidase activity;GO:0006508 BP: proteolysis	G	PF14543; PF14541	IPR001461; IPR021109; IPR032799; IPR032861; IPR033121	GO:0004190; GO:0006508
ATI_CM16	chr7B	534044299	534053849	TraesCS7B01G297200.2	tr|A0A072VMV4|A0A072VMV4_MEDTR	Eukaryotic aspartyl protease family protein	PF14543: Xylanase inhibitor N-terminal; PF14541: Xylanase inhibitor C-terminal	IPR001461: Aspartic peptidase A1 family; IPR021109: Aspartic peptidase domain; IPR032799: Xylanase inhibitor, C-terminal; IPR032861: Xylanase inhibitor, N-terminal; IPR033121: Peptidase family A1 domain	GO:0004190 MF: aspartic-type endopeptidase activity;GO:0006508 BP: proteolysis	G	PF14543; PF14541	IPR001461; IPR021109; IPR032799; IPR032861; IPR033121	GO:0004190; GO:0006508
ATI_CM16	chr7B	534542274	534543662	TraesCS7B01G297300.1	tr|A0A0K9NWT4|A0A0K9NWT4_ZOSMR	AT hook motif DNA-binding family protein	PF03479: Domain of unknown function (DUF296)	IPR005175: PPC domain		G	PF03479	IPR005175
ATI_CM16	chr7B	534821055	534822683	TraesCS7B01G297400.1	AT5G49610.1	F-box family protein	PF12937: F-box-like	IPR001810: F-box domain	GO:0005515 MF: protein binding	TE?	PF12937	IPR001810	GO:0005515
ATI_CM16	chr7B	534823983	534824330	TraesCS7B01G297500.1	tr|A0A1D6C6W3|A0A1D6C6W3_WHEAT	Cysteine proteinase inhibitor	PF16845: Aspartic acid proteinase inhibitor	IPR000010: Cystatin domain	GO:0004869 MF: cysteine-type endopeptidase inhibitor activity	G	PF16845	IPR000010	GO:0004869
ATI_CM16	chr7B	534828166	534828609	TraesCS7B01G297600.1	AT5G04280.5	RNA-binding (RRM/RBD/RNP motifs) family protein with retrovirus zinc finger-like domain-containing protein				TE
ATI_CM16	chr7B	535241454	535243699	TraesCS7B01G297700.1	tr|B9GPN4|B9GPN4_POPTR	Cinnamoyl-CoA reductase family protein	PF01370: NAD dependent epimerase/dehydratase family	IPR001509: NAD-dependent epimerase/dehydratase; IPR016040: NAD(P)-binding domain	GO:0003824 MF: catalytic activity;GO:0050662 MF: coenzyme binding	G	PF01370	IPR001509; IPR016040	GO:0003824; GO:0050662
ATI_CM16	chr7B	708511615	708512502	TraesCS7B01G443800.1	tr|B6TWV8|B6TWV8_MAIZE	MYB transcription factor	PF00249: Myb-like DNA-binding domain	IPR001005: SANT/Myb domain; IPR009057: Homeobox domain-like; IPR017930: Myb domain	GO:0003677 MF: DNA binding	PF00249	IPR001005; IPR009057; IPR017930	GO:0003677
ATI_CM16	chr7B	708529341	708530534	TraesCS7B01G443900.1	tr|B6TWV8|B6TWV8_MAIZE	MYB transcription factor	PF00249: Myb-like DNA-binding domain	IPR001005: SANT/Myb domain; IPR009057: Homeobox domain-like; IPR017930: Myb domain	GO:0003677 MF: DNA binding	PF00249	IPR001005; IPR009057; IPR017930	GO:0003677
ATI_CM16	chr7B	708552370	708553503	TraesCS7B01G444000.1	tr|B6TWV8|B6TWV8_MAIZE	MYB transcription factor	PF00249: Myb-like DNA-binding domain	IPR001005: SANT/Myb domain; IPR009057: Homeobox domain-like; IPR017930: Myb domain	GO:0003677 MF: DNA binding	PF00249	IPR001005; IPR009057; IPR017930	GO:0003677
ATI_CM16	chr7B	708558443	708559389	TraesCS7B01G444100.1	tr|W5HNV5|W5HNV5_WHEAT	Dirigent protein	PF03018: Dirigent-like protein	IPR004265: Plant disease resistance response protein		PF03018	IPR004265
ATI_CM16	chr7B	708672051	708676304	TraesCS7B01G444200.1	tr|A0A088MAD9|A0A088MAD9_PHAVU	Defensin	PF00304: Gamma-thionin family	IPR003614: Knottin, scorpion toxin-like	GO:0006952 BP: defense response	PF00304	IPR003614	GO:0006952
ATI_CM16	chr7B	708912359	708914197	TraesCS7B01G444300.1	tr|F4IZB4|F4IZB4_ARATH	Transmembrane protein, putative (DUF247)	PF03140: Plant protein of unknown function	IPR004158: Protein of unknown function DUF247, plant		PF03140	IPR004158
ATI_CM16	chr7B	708916402	708916815	TraesCS7B01G444400.1	tr|W5H631|W5H631_WHEAT	60S ribosomal protein L27	PF00467: KOW motif; PF01777: Ribosomal L27e protein family	IPR001141: Ribosomal protein L27e; IPR005824: KOW; IPR008991: Translation protein SH3-like domain; IPR014722: Ribosomal protein L2 domain 2; IPR018262: Ribosomal protein L27e, conserved site	GO:0003735 MF: structural constituent of ribosome;GO:0005622 CC: intracellular;GO:0005840 CC: ribosome;GO:0006412 BP: translation	PF00467; PF01777	IPR001141; IPR005824; IPR008991; IPR014722; IPR018262	GO:0003735; GO:0005622; GO:0005840; GO:0006412
ATI_CM16	chr7B	708950263	708951335	TraesCS7B01G444500.1	tr|A0A072U2N8|A0A072U2N8_MEDTR	Dehydrogenase/reductase SDR family protein	PF00106: short chain dehydrogenase	IPR002347: Short-chain dehydrogenase/reductase SDR; IPR016040: NAD(P)-binding domain		PF00106	IPR002347; IPR016040
ATI_CM16	chr7B	708951404	708955506	TraesCS7B01G444600.1	AT4G13800.8	magnesium transporter NIPA (DUF803)	PF05653: Magnesium transporter NIPA	IPR008521: Magnesium transporter NIPA	GO:0015095 MF: magnesium ion transmembrane transporter activity;GO:0015693 BP: magnesium ion transport;GO:0016021 CC: integral component of membrane	PF05653	IPR008521	GO:0015095; GO:0015693; GO:0016021
ATI_CM16	chr7B	709001290	709004088	TraesCS7B01G444700.1	AT1G07330.2	dentin sialophosphoprotein
ATI_CM16	chr7B	709047924	709049408	TraesCS7B01G444800.1	tr|G7KD30|G7KD30_MEDTR	Eukaryotic aspartyl protease family protein	PF14543: Xylanase inhibitor N-terminal; PF14541: Xylanase inhibitor C-terminal	IPR001461: Aspartic peptidase A1 family; IPR021109: Aspartic peptidase domain; IPR032799: Xylanase inhibitor, C-terminal; IPR032861: Xylanase inhibitor, N-terminal; IPR033121: Peptidase family A1 domain	GO:0004190 MF: aspartic-type endopeptidase activity;GO:0006508 BP: proteolysis	PF14543; PF14541	IPR001461; IPR021109; IPR032799; IPR032861; IPR033121	GO:0004190; GO:0006508
ATI_CM16	chr7B	709081284	709082771	TraesCS7B01G444900.1	tr|A0A1E5VGC1|A0A1E5VGC1_9POAL	1-aminocyclopropane-1-carboxylate oxidase 1	PF14226: non-haem dioxygenase in morphine synthesis N-terminal; PF03171: 2OG-Fe(II) oxygenase superfamily	IPR005123: Oxoglutarate/iron-dependent dioxygenase; IPR026992: Non-haem dioxygenase N-terminal domain; IPR027443: Isopenicillin N synthase-like	GO:0016491 MF: oxidoreductase activity;GO:0055114 BP: oxidation-reduction process	PF14226; PF03171	IPR005123; IPR026992; IPR027443	GO:0016491; GO:0055114
ATI_CM16	chr7B	709093597	709095609	TraesCS7B01G445000.1	tr|G7KD30|G7KD30_MEDTR	Eukaryotic aspartyl protease family protein	PF14543: Xylanase inhibitor N-terminal; PF14541: Xylanase inhibitor C-terminal	IPR001461: Aspartic peptidase A1 family; IPR021109: Aspartic peptidase domain; IPR032799: Xylanase inhibitor, C-terminal; IPR032861: Xylanase inhibitor, N-terminal; IPR033121: Peptidase family A1 domain	GO:0004190 MF: aspartic-type endopeptidase activity;GO:0006508 BP: proteolysis	PF14543; PF14541	IPR001461; IPR021109; IPR032799; IPR032861; IPR033121	GO:0004190; GO:0006508
ATI_CM16	chr7B	709110489	709110764	TraesCS7B01G445100.1	tr|A0A151TS13|A0A151TS13_CAJCA	Retrovirus-related Pol polyprotein from transposon 297 family	PF13456: Reverse transcriptase-like	IPR012337: Ribonuclease H-like domain	GO:0003676 MF: nucleic acid binding	PF13456	IPR012337	GO:0003676
ATI_CM16	chr7B	709129017	709129304	TraesCS7B01G445200.1	tr|W5EL62|W5EL62_WHEAT	40S ribosomal protein S21	PF01249: Ribosomal protein S21e	IPR001931: Ribosomal protein S21e; IPR018279: Ribosomal protein S21e, conserved site	GO:0003735 MF: structural constituent of ribosome;GO:0005622 CC: intracellular;GO:0005840 CC: ribosome;GO:0006412 BP: translation	PF01249	IPR001931; IPR018279	GO:0003735; GO:0005622; GO:0005840; GO:0006412
ATI_CM16	chr7B	709194405	709199882	TraesCS7B01G445300.1	tr|A0A072VPK0|A0A072VPK0_MEDTR	DUF668 family protein	PF11961: Domain of unknown function (DUF3475); PF05003: Protein of unknown function (DUF668)	IPR007700: Protein of unknown function DUF668; IPR021864: Protein of unknown function DUF3475		PF11961; PF05003	IPR007700; IPR021864
ATI_CM16	chr7B	709245184	709250716	TraesCS7B01G445400.1	AT1G65790.1	receptor kinase 1	PF00069: Protein kinase domain	IPR000719: Protein kinase domain; IPR008271: Serine/threonine-protein kinase, active site; IPR011009: Protein kinase-like domain; IPR017441: Protein kinase, ATP binding site	GO:0004672 MF: protein kinase activity;GO:0005524 MF: ATP binding;GO:0006468 BP: protein phosphorylation	PF00069	IPR000719; IPR008271; IPR011009; IPR017441	GO:0004672; GO:0005524; GO:0006468
ATI_CM16	chr7B	709245184	709251419	TraesCS7B01G445400.2	AT1G65790.1	receptor kinase 1	PF00069: Protein kinase domain; PF11961: Domain of unknown function (DUF3475)	IPR000719: Protein kinase domain; IPR008271: Serine/threonine-protein kinase, active site; IPR011009: Protein kinase-like domain; IPR017441: Protein kinase, ATP binding site; IPR021864: Protein of unknown function DUF3475	GO:0004672 MF: protein kinase activity;GO:0005524 MF: ATP binding;GO:0006468 BP: protein phosphorylation	PF00069; PF11961	IPR000719; IPR008271; IPR011009; IPR017441; IPR021864	GO:0004672; GO:0005524; GO:0006468
ATI_CM16	chr7B	709258540	709259346	TraesCS7B01G445500.1	tr|M8BZ56|M8BZ56_AEGTA	Chaperone protein dnaJ	PF00226: DnaJ domain	IPR001623: DnaJ domain; IPR018253: DnaJ domain, conserved site		PF00226	IPR001623; IPR018253
ATI_CM16	chr7B	709323188	709323997	TraesCS7B01G445600.1	tr|M8BZ56|M8BZ56_AEGTA	Chaperone protein dnaJ	PF00226: DnaJ domain	IPR001623: DnaJ domain; IPR018253: DnaJ domain, conserved site		PF00226	IPR001623; IPR018253
ATI_CM16	chr7B	709378101	709378941	TraesCS7B01G445700.1	tr|M8BZ56|M8BZ56_AEGTA	Chaperone protein dnaJ	PF00226: DnaJ domain	IPR001623: DnaJ domain; IPR018253: DnaJ domain, conserved site		PF00226	IPR001623; IPR018253
ATI_CM16	chr7B	709395760	709396182	TraesCS7B01G445800.1	tr|M8BZ56|M8BZ56_AEGTA	Chaperone protein dnaJ	PF00226: DnaJ domain	IPR001623: DnaJ domain; IPR018253: DnaJ domain, conserved site		PF00226	IPR001623; IPR018253
ATI_CM16	chr7B	709430148	709430609	TraesCS7B01G445900.1	tr|M8BZ56|M8BZ56_AEGTA	Chaperone protein dnaJ	PF00226: DnaJ domain	IPR001623: DnaJ domain		PF00226	IPR001623
ATI_CM16	chr7B	709468338	709468799	TraesCS7B01G446000.1	tr|M8BZ56|M8BZ56_AEGTA	Chaperone protein dnaJ	PF00226: DnaJ domain	IPR001623: DnaJ domain; IPR018253: DnaJ domain, conserved site		PF00226	IPR001623; IPR018253
ATI_CM16	chr7B	709496246	709497005	TraesCS7B01G446100.1	tr|M8BZ56|M8BZ56_AEGTA	Chaperone protein dnaJ	PF00226: DnaJ domain	IPR001623: DnaJ domain; IPR018253: DnaJ domain, conserved site		PF00226	IPR001623; IPR018253
ATI_CM16	chr7B	709510490	709514663	TraesCS7B01G446200.1	tr|G7JW96|G7JW96_MEDTR	Pathogenesis-related thaumatin family protein	PF00314: Thaumatin family	IPR001938: Thaumatin		PF00314	IPR001938
ATI_CM16	chr7B	709510490	709514663	TraesCS7B01G446200.2	tr|A0A103YEU7|A0A103YEU7_CYNCS	Thaumatin	PF00314: Thaumatin family	IPR001938: Thaumatin		PF00314	IPR001938
ATI_CM16	chr7B	709513978	709516854	TraesCS7B01G446300.1	AT3G44810.1	F-box family protein	PF00646: F-box domain	IPR001810: F-box domain; IPR032675: Leucine-rich repeat domain, L domain-like	GO:0005515 MF: protein binding	PF00646	IPR001810; IPR032675	GO:0005515
ATI_CM16	chr7B	709520209	709522006	TraesCS7B01G446400.1	sp|P93194|RPK1_IPONI	Receptor-like protein kinase	PF00069: Protein kinase domain	IPR000719: Protein kinase domain; IPR008271: Serine/threonine-protein kinase, active site; IPR011009: Protein kinase-like domain; IPR017441: Protein kinase, ATP binding site	GO:0004672 MF: protein kinase activity;GO:0005524 MF: ATP binding;GO:0006468 BP: protein phosphorylation	PF00069	IPR000719; IPR008271; IPR011009; IPR017441	GO:0004672; GO:0005524; GO:0006468
ATI_CM16	chr7B	709522167	709526472	TraesCS7B01G446500.1	AT5G35960.1	Protein kinase family protein	PF00069: Protein kinase domain	IPR000719: Protein kinase domain; IPR008266: Tyrosine-protein kinase, active site; IPR008271: Serine/threonine-protein kinase, active site; IPR011009: Protein kinase-like domain; IPR017441: Protein kinase, ATP binding site	GO:0004672 MF: protein kinase activity;GO:0005524 MF: ATP binding;GO:0006468 BP: protein phosphorylation	PF00069	IPR000719; IPR008266; IPR008271; IPR011009; IPR017441	GO:0004672; GO:0005524; GO:0006468
ATI_CM16	chr7B	709551671	709561666	TraesCS7B01G446600.1	AT2G32800.1	protein kinase family protein	PF00069: Protein kinase domain	IPR000719: Protein kinase domain; IPR008266: Tyrosine-protein kinase, active site; IPR008271: Serine/threonine-protein kinase, active site; IPR011009: Protein kinase-like domain	GO:0004672 MF: protein kinase activity;GO:0005524 MF: ATP binding;GO:0006468 BP: protein phosphorylation	PF00069	IPR000719; IPR008266; IPR008271; IPR011009	GO:0004672; GO:0005524; GO:0006468
ATI_CM16	chr7B	709589235	709592680	TraesCS7B01G446700.1	AT3G44810.1	F-box family protein	PF00646: F-box domain; PF08387: FBD	IPR001810: F-box domain; IPR006566: FBD domain; IPR032675: Leucine-rich repeat domain, L domain-like	GO:0005515 MF: protein binding	PF00646; PF08387	IPR001810; IPR006566; IPR032675	GO:0005515
ATI_CM16	chr7B	709605250	709607765	TraesCS7B01G446800.1	AT3G44810.1	F-box family protein	PF00646: F-box domain; PF08387: FBD	IPR001810: F-box domain; IPR006566: FBD domain; IPR032675: Leucine-rich repeat domain, L domain-like	GO:0005515 MF: protein binding	PF00646; PF08387	IPR001810; IPR006566; IPR032675	GO:0005515
ATI_CM16	chr7B	709605250	709607834	TraesCS7B01G446800.2	AT3G44810.1	F-box family protein	PF00646: F-box domain; PF08387: FBD	IPR001810: F-box domain; IPR006566: FBD domain; IPR032675: Leucine-rich repeat domain, L domain-like	GO:0005515 MF: protein binding	PF00646; PF08387	IPR001810; IPR006566; IPR032675	GO:0005515
ATI_CM16	chr7B	709608585	709612469	TraesCS7B01G446900.1	tr|A0A0K9PU44|A0A0K9PU44_ZOSMR	Chaperone protein htpG family protein	PF02518: Histidine kinase-, DNA gyrase B-, and HSP90-like ATPase; PF00183: Hsp90 protein	IPR001404: Heat shock protein Hsp90 family; IPR003594: Histidine kinase-like ATPase, C-terminal domain; IPR019805: Heat shock protein Hsp90, conserved site; IPR020568: Ribosomal protein S5 domain 2-type fold; IPR020575: Heat shock protein Hsp90, N-terminal	GO:0005524 MF: ATP binding;GO:0006457 BP: protein folding;GO:0006950 BP: response to stress;GO:0051082 MF: unfolded protein binding	PF02518; PF00183	IPR001404; IPR003594; IPR019805; IPR020568; IPR020575	GO:0005524; GO:0006457; GO:0006950; GO:0051082
ATI_CM16	chr7B	709608585	709613542	TraesCS7B01G446900.2	tr|A0A0K9PU44|A0A0K9PU44_ZOSMR	Chaperone protein htpG family protein	PF02518: Histidine kinase-, DNA gyrase B-, and HSP90-like ATPase; PF00183: Hsp90 protein	IPR001404: Heat shock protein Hsp90 family; IPR003594: Histidine kinase-like ATPase, C-terminal domain; IPR019805: Heat shock protein Hsp90, conserved site; IPR020568: Ribosomal protein S5 domain 2-type fold; IPR020575: Heat shock protein Hsp90, N-terminal	GO:0005524 MF: ATP binding;GO:0006457 BP: protein folding;GO:0006950 BP: response to stress;GO:0051082 MF: unfolded protein binding	PF02518; PF00183	IPR001404; IPR003594; IPR019805; IPR020568; IPR020575	GO:0005524; GO:0006457; GO:0006950; GO:0051082
ATI_CM16	chr7B	709608585	709613542	TraesCS7B01G446900.3	tr|A0A0K9PU44|A0A0K9PU44_ZOSMR	Chaperone protein htpG family protein	PF02518: Histidine kinase-, DNA gyrase B-, and HSP90-like ATPase; PF00183: Hsp90 protein	IPR001404: Heat shock protein Hsp90 family; IPR003594: Histidine kinase-like ATPase, C-terminal domain; IPR019805: Heat shock protein Hsp90, conserved site; IPR020568: Ribosomal protein S5 domain 2-type fold; IPR020575: Heat shock protein Hsp90, N-terminal	GO:0005524 MF: ATP binding;GO:0006457 BP: protein folding;GO:0006950 BP: response to stress;GO:0051082 MF: unfolded protein binding	PF02518; PF00183	IPR001404; IPR003594; IPR019805; IPR020568; IPR020575	GO:0005524; GO:0006457; GO:0006950; GO:0051082
ATI_CM16	chr7B	709655032	709655409	TraesCS7B01G447000.1	sp|P0ACK9|FUCR_SHIFL	L-fucose operon activator
ATI_CM16	chr7B	709748814	709751445	TraesCS7B01G447100.1	AT5G45540.1	transmembrane protein, putative (DUF594)	PF13968: Domain of unknown function (DUF4220); PF04578: Protein of unknown function, DUF594	IPR007658: Protein of unknown function DUF594; IPR025315: Domain of unknown function DUF4220		PF13968; PF04578	IPR007658; IPR025315
ATI_CM16	chr7B	709796482	709798794	TraesCS7B01G447200.1	AT5G45540.1	transmembrane protein, putative (DUF594)	PF13968: Domain of unknown function (DUF4220); PF04578: Protein of unknown function, DUF594	IPR007658: Protein of unknown function DUF594; IPR025315: Domain of unknown function DUF4220		PF13968; PF04578	IPR007658; IPR025315
ATI_CM16	chr7B	709848560	709851458	TraesCS7B01G447300.1	AT5G45540.1	transmembrane protein, putative (DUF594)	PF13968: Domain of unknown function (DUF4220); PF04578: Protein of unknown function, DUF594	IPR007658: Protein of unknown function DUF594; IPR025315: Domain of unknown function DUF4220		PF13968; PF04578	IPR007658; IPR025315
ATI_CM16	chr7B	709884921	709887528	TraesCS7B01G447400.1	AT5G45540.1	transmembrane protein, putative (DUF594)	PF13968: Domain of unknown function (DUF4220); PF04578: Protein of unknown function, DUF594	IPR007658: Protein of unknown function DUF594; IPR025315: Domain of unknown function DUF4220		PF13968; PF04578	IPR007658; IPR025315
ATI_CM16	chr7B	710390075	710392585	TraesCS7B01G447500.1	AT5G45480.1	transmembrane protein, putative (DUF594)	PF13968: Domain of unknown function (DUF4220); PF04578: Protein of unknown function, DUF594	IPR007658: Protein of unknown function DUF594; IPR025315: Domain of unknown function DUF4220		PF13968; PF04578	IPR007658; IPR025315
ATI_CM17	chr7D	38509115	38509354	TraesCS7D01G067600.1	tr|D3GC10|D3GC10_JATCU	Avr9/Cf-9 rapidly elicited protein
ATI_CM17	chr7D	38522558	38522854	TraesCS7D01G067700.1	tr|D3GC10|D3GC10_JATCU	Avr9/Cf-9 rapidly elicited protein
ATI_CM17	chr7D	38545553	38545792	TraesCS7D01G067800.1	tr|D3GC10|D3GC10_JATCU	Avr9/Cf-9 rapidly elicited protein
ATI_CM17	chr7D	38548584	38548808	TraesCS7D01G067900.1	sp|P36876|2ABA_RAT	Serine/threonine-protein phosphatase 2A 55 kDa regulatory subunit B alpha isoform
ATI_CM17	chr7D	38655419	38655682	TraesCS7D01G068000.1	AT1G32928.1	Avr9/Cf-9 rapidly elicited protein
ATI_CM17	chr7D	38703034	38704174	TraesCS7D01G068100.1	AT1G32928.1	Avr9/Cf-9 rapidly elicited protein
ATI_CM17	chr7D	38710105	38711029	TraesCS7D01G068200.1	tr|K7VKB4|K7VKB4_SOLTU	Avr9/Cf-9 rapidly elicited protein 65
ATI_CM17	chr7D	38726087	38728113	TraesCS7D01G068300.1	tr|Q2TU57|Q2TU57_MAIZE	Sterol-8,7-isomerase	PF05241: Emopamil binding protein	IPR007905: Emopamil-binding protein; IPR033118: EXPERA domain	GO:0016021 CC: integral component of membrane;GO:0016125 BP: sterol metabolic process;GO:0047750 MF: cholestenol delta-isomerase activity	PF05241	IPR007905; IPR033118	GO:0016021; GO:0016125; GO:0047750
ATI_CM17	chr7D	38730163	38735319	TraesCS7D01G068400.1	tr|G7KJX5|G7KJX5_MEDTR	ABC transporter B family protein	PF00664: ABC transporter transmembrane region; PF00005: ABC transporter	IPR003439: ABC transporter-like; IPR003593: AAA+ ATPase domain; IPR011527: ABC transporter type 1, transmembrane domain; IPR017871: ABC transporter, conserved site; IPR027417: P-loop containing nucleoside triphosphate hydrolase	GO:0005524 MF: ATP binding;GO:0006810 BP: transport;GO:0016021 CC: integral component of membrane;GO:0016887 MF: ATPase activity;GO:0042626 MF: ATPase activity, coupled to transmembrane movement of substances;GO:0055085 BP: transmembrane transport	PF00664; PF00005	IPR003439; IPR003593; IPR011527; IPR017871; IPR027417	GO:0005524; GO:0006810; GO:0016021; GO:0016887; GO:0042626; GO:0055085
ATI_CM17	chr7D	38793542	38794058	TraesCS7D01G068500.1	tr|Q9FQZ0|Q9FQZ0_TOBAC	Avr9/Cf-9 rapidly elicited protein 65
ATI_CM17	chr7D	39014309	39018176	TraesCS7D01G068600.1	tr|A0A0K9Q628|A0A0K9Q628_ZOSMR	Receptor-like protein kinase	PF08263: Leucine rich repeat N-terminal domain; PF07714: Protein tyrosine kinase	IPR000719: Protein kinase domain; IPR001245: Serine-threonine/tyrosine-protein kinase, catalytic domain; IPR011009: Protein kinase-like domain; IPR013210: Leucine-rich repeat-containing N-terminal, plant-type; IPR032675: Leucine-rich repeat domain, L domain-like	GO:0004672 MF: protein kinase activity;GO:0005524 MF: ATP binding;GO:0006468 BP: protein phosphorylation	PF08263; PF07714	IPR000719; IPR001245; IPR011009; IPR013210; IPR032675	GO:0004672; GO:0005524; GO:0006468
ATI_CM17	chr7D	39501113	39510968	TraesCS7D01G068700.1	sp|Q7MHM7|YGFZ_VIBVY	tRNA-modifying protein YgfZ	PF08669: Glycine cleavage T-protein C-terminal barrel domain	IPR013977: Glycine cleavage T-protein, C-terminal barrel domain; IPR017703: YgfZ/GcvT conserved site		PF08669	IPR013977; IPR017703
ATI_CM17	chr7D	39507619	39510968	TraesCS7D01G068700.2	sp|Q7MHM7|YGFZ_VIBVY	tRNA-modifying protein YgfZ	PF08669: Glycine cleavage T-protein C-terminal barrel domain	IPR013977: Glycine cleavage T-protein, C-terminal barrel domain; IPR017703: YgfZ/GcvT conserved site		PF08669	IPR013977; IPR017703
ATI_CM17	chr7D	39514328	39517510	TraesCS7D01G068800.1	tr|A0A1D1YD52|A0A1D1YD52_9ARAE	Myeloid leukemia factor 1	PF10248: Myelodysplasia-myeloid leukemia factor 1-interacting protein	IPR019376: Myeloid leukemia factor		PF10248	IPR019376
ATI_CM17	chr7D	39705341	39713406	TraesCS7D01G068900.1	tr|M8ASM3|M8ASM3_AEGTA	Pentatricopeptide repeat-containing protein	PF12854: PPR repeat; PF01535: PPR repeat; PF17177: Pentacotripeptide-repeat region of PROPR; PF13041: PPR repeat family	IPR002885: Pentatricopeptide repeat; IPR011990: Tetratricopeptide-like helical domain; IPR033443: Pentacotripeptide-repeat region of PROPR	GO:0005515 MF: protein binding	PF12854; PF01535; PF17177; PF13041	IPR002885; IPR011990; IPR033443	GO:0005515
ATI_CM17	chr7D	40031887	40033383	TraesCS7D01G069000.1	tr|A0A189S339|A0A189S339_9ASPA	Tyrosine decarboxylase	PF00282: Pyridoxal-dependent decarboxylase conserved domain	IPR002129: Pyridoxal phosphate-dependent decarboxylase; IPR010977: Aromatic-L-amino-acid decarboxylase; IPR015421: Pyridoxal phosphate-dependent transferase, major region, subdomain 1; IPR015422: Pyridoxal phosphate-dependent transferase, subdomain 2; IPR015424: Pyridoxal phosphate-dependent transferase	GO:0003824 MF: catalytic activity;GO:0006520 BP: cellular amino acid metabolic process;GO:0016831 MF: carboxy-lyase activity;GO:0019752 BP: carboxylic acid metabolic process;GO:0030170 MF: pyridoxal phosphate binding	PF00282	IPR002129; IPR010977; IPR015421; IPR015422; IPR015424	GO:0003824; GO:0006520; GO:0016831; GO:0019752; GO:0030170
ATI_CM17	chr7D	40118747	40120242	TraesCS7D01G069100.1	tr|M8A9R3|M8A9R3_TRIUA	3'-N-debenzoyl-2'-deoxytaxol N-benzoyltransferase	PF02458: Transferase family	IPR003480: Transferase	GO:0016747 MF: transferase activity, transferring acyl groups other than amino-acyl groups	PF02458	IPR003480	GO:0016747
ATI_CM17	chr7D	40125406	40133378	TraesCS7D01G069200.1	tr|M8CDI2|M8CDI2_AEGTA	Eukaryotic translation initiation factor 3 subunit A	PF01399: PCI domain	IPR000717: Proteasome component (PCI) domain; IPR011991: Winged helix-turn-helix DNA-binding domain; IPR027512: Eukaryotic translation initiation factor 3 subunit A	GO:0005515 MF: protein binding;GO:0005852 CC: eukaryotic translation initiation factor 3 complex	PF01399	IPR000717; IPR011991; IPR027512	GO:0005515; GO:0005852
ATI_CM17	chr7D	40201631	40202270	TraesCS7D01G069300.1	tr|A0A061E343|A0A061E343_THECC	Beta-1,3-N-Acetylglucosaminyltransferase family protein, putative
ATI_CM17	chr7D	40248701	40249217	TraesCS7D01G069400.1	tr|A0A061E343|A0A061E343_THECC	Beta-1,3-N-Acetylglucosaminyltransferase family protein, putative
ATI_CM17	chr7D	40272629	40284776	TraesCS7D01G069500.1	tr|B9GII3|B9GII3_POPTR	ABC transporter family protein	PF14510: ABC-transporter extracellular N-terminal; PF00005: ABC transporter; PF01061: ABC-2 type transporter; PF08370: Plant PDR ABC transporter associated	IPR003439: ABC transporter-like; IPR003593: AAA+ ATPase domain; IPR013525: ABC-2 type transporter; IPR013581: Plant PDR ABC transporter associated; IPR027417: P-loop containing nucleoside triphosphate hydrolase; IPR029481: ABC-transporter extracellular N-terminal domain	GO:0005524 MF: ATP binding;GO:0016020 CC: membrane;GO:0016887 MF: ATPase activity	PF14510; PF00005; PF01061; PF08370	IPR003439; IPR003593; IPR013525; IPR013581; IPR027417; IPR029481	GO:0005524; GO:0016020; GO:0016887
ATI_CM17	chr7D	40444049	40444327	TraesCS7D01G069600.1	AT2G13980.1	Polynucleotidyl transferase, ribonuclease H-like superfamily protein	PF13456: Reverse transcriptase-like	IPR012337: Ribonuclease H-like domain	GO:0003676 MF: nucleic acid binding	PF13456	IPR012337	GO:0003676
ATI_CM17	chr7D	40449197	40455468	TraesCS7D01G069700.1	tr|M7YY26|M7YY26_TRIUA	ATP-dependent DNA helicase DDM1	PF00176: SNF2 family N-terminal domain; PF00271: Helicase conserved C-terminal domain	IPR000330: SNF2-related, N-terminal domain; IPR001650: Helicase, C-terminal; IPR014001: Helicase superfamily 1/2, ATP-binding domain; IPR027417: P-loop containing nucleoside triphosphate hydrolase	GO:0005524 MF: ATP binding	PF00176; PF00271	IPR000330; IPR001650; IPR014001; IPR027417	GO:0005524
ATI_CM17	chr7D	40700763	40703353	TraesCS7D01G069800.1	tr|Q53LN6|Q53LN6_ORYSJ	Retrotransposon protein, putative, unclassified	PF04195: Putative gypsy type transposon	IPR007321: Transposase (putative), gypsy type		PF04195	IPR007321
ATI_CM17	chr7D	40701656	40703353	TraesCS7D01G069800.2	tr|Q53LN6|Q53LN6_ORYSJ	Retrotransposon protein, putative, unclassified	PF04195: Putative gypsy type transposon	IPR007321: Transposase (putative), gypsy type		PF04195	IPR007321
ATI_CM17	chr7D	40701656	40703353	TraesCS7D01G069800.3	tr|Q53LN6|Q53LN6_ORYSJ	Retrotransposon protein, putative, unclassified	PF04195: Putative gypsy type transposon	IPR007321: Transposase (putative), gypsy type		PF04195	IPR007321
ATI_CM17	chr7D	40853731	40857241	TraesCS7D01G069900.1	tr|A0A068F6N1|A0A068F6N1_CAPAN	Hypersensitive-induced response protein	PF01145: SPFH domain / Band 7 family	IPR001107: Band 7 domain		PF01145	IPR001107
ATI_CM17	chr7D	41141157	41161324	TraesCS7D01G070000.1	tr|A0A1J3I1F3|A0A1J3I1F3_NOCCA	Kinesin light chain 3	PF13424: Tetratricopeptide repeat; PF13374: Tetratricopeptide repeat	IPR011990: Tetratricopeptide-like helical domain; IPR011991: Winged helix-turn-helix DNA-binding domain; IPR013026: Tetratricopeptide repeat-containing domain; IPR019734: Tetratricopeptide repeat	GO:0005515 MF: protein binding	PF13424; PF13374	IPR011990; IPR011991; IPR013026; IPR019734	GO:0005515
ATI Total	chr1A	47185808	47194404	TraesCS1A01G064800.1	tr|K7V516|K7V516_MAIZE	Trehalose-6-phosphate synthase	PF00982: Glycosyltransferase family 20; PF02358: Trehalose-phosphatase	IPR001830: Glycosyl transferase, family 20; IPR003337: Trehalose-phosphatase; IPR023214: HAD-like domain	GO:0003824 MF: catalytic activity;GO:0005992 BP: trehalose biosynthetic process	G	PF00982; PF02358	IPR001830; IPR003337; IPR023214	GO:0003824; GO:0005992
ATI Total	chr1A	47185808	47194404	TraesCS1A01G064800.2	tr|K7V516|K7V516_MAIZE	Trehalose-6-phosphate synthase	PF00982: Glycosyltransferase family 20; PF02358: Trehalose-phosphatase	IPR001830: Glycosyl transferase, family 20; IPR003337: Trehalose-phosphatase; IPR023214: HAD-like domain	GO:0003824 MF: catalytic activity;GO:0005992 BP: trehalose biosynthetic process	G	PF00982; PF02358	IPR001830; IPR003337; IPR023214	GO:0003824; GO:0005992
ATI Total	chr1A	47185808	47194404	TraesCS1A01G064800.3	tr|K7V516|K7V516_MAIZE	Trehalose-6-phosphate synthase	PF00982: Glycosyltransferase family 20; PF02358: Trehalose-phosphatase	IPR001830: Glycosyl transferase, family 20; IPR003337: Trehalose-phosphatase; IPR012766: Alpha,alpha-trehalose-phosphate synthase; IPR023214: HAD-like domain	GO:0003824 MF: catalytic activity;GO:0003825 MF: alpha,alpha-trehalose-phosphate synthase (UDP-forming) activity;GO:0005992 BP: trehalose biosynthetic process	G	PF00982; PF02358	IPR001830; IPR003337; IPR012766; IPR023214	GO:0003824; GO:0003825; GO:0005992
ATI Total	chr1A	47201867	47204919	TraesCS1A01G064900.1	tr|B9RJJ5|B9RJJ5_RICCO	Sugar transporter, putative	PF00083: Sugar (and other) transporter	IPR003663: Sugar/inositol transporter; IPR005828: Major facilitator, sugar transporter-like; IPR005829: Sugar transporter, conserved site; IPR020846: Major facilitator superfamily domain	GO:0005215 MF: transporter activity;GO:0016020 CC: membrane;GO:0016021 CC: integral component of membrane;GO:0022857 MF: transmembrane transporter activity;GO:0022891 MF: substrate-specific transmembrane transporter activity;GO:0055085 BP: transmembrane transport	G	PF00083	IPR003663; IPR005828; IPR005829; IPR020846	GO:0005215; GO:0016020; GO:0016021; GO:0022857; GO:0022891; GO:0055085
ATI Total	chr1A	47201867	47207696	TraesCS1A01G064900.2	tr|B9RJJ5|B9RJJ5_RICCO	Sugar transporter, putative	PF00083: Sugar (and other) transporter	IPR003663: Sugar/inositol transporter; IPR005828: Major facilitator, sugar transporter-like; IPR005829: Sugar transporter, conserved site; IPR020846: Major facilitator superfamily domain	GO:0005215 MF: transporter activity;GO:0016020 CC: membrane;GO:0016021 CC: integral component of membrane;GO:0022857 MF: transmembrane transporter activity;GO:0022891 MF: substrate-specific transmembrane transporter activity;GO:0055085 BP: transmembrane transport	G	PF00083	IPR003663; IPR005828; IPR005829; IPR020846	GO:0005215; GO:0016020; GO:0016021; GO:0022857; GO:0022891; GO:0055085
ATI Total	chr1A	47209815	47211960	TraesCS1A01G065000.1	tr|M7YFK8|M7YFK8_TRIUA	Importin subunit beta-1		IPR011989: Armadillo-like helical; IPR016024: Armadillo-type fold	GO:0005488 MF: binding	G		IPR011989; IPR016024	GO:0005488
ATI Total	chr1A	47213236	47214447	TraesCS1A01G065100.1	tr|Q2QNH3|Q2QNH3_ORYSJ	Retrotransposon protein, putative, Ty1-copia subclass				TE
ATI Total	chr1A	47377568	47378105	TraesCS1A01G065200.1	AT4G39270.8	Leucine-rich repeat protein kinase family protein				G
ATI Total	chr1A	47578260	47586187	TraesCS1A01G065300.1	tr|G7IFM0|G7IFM0_MEDTR	Transducin/WD-like repeat-protein	PF00400: WD domain, G-beta repeat	IPR001680: WD40 repeat; IPR015943: WD40/YVTN repeat-like-containing domain; IPR017986: WD40-repeat-containing domain	GO:0005515 MF: protein binding	G	PF00400	IPR001680; IPR015943; IPR017986	GO:0005515
ATI Total	chr1A	47578260	47587723	TraesCS1A01G065300.2	tr|G7IFM1|G7IFM1_MEDTR	Transducin/WD-like repeat-protein	PF00400: WD domain, G-beta repeat	IPR001680: WD40 repeat; IPR015943: WD40/YVTN repeat-like-containing domain; IPR017986: WD40-repeat-containing domain	GO:0005515 MF: protein binding	G	PF00400	IPR001680; IPR015943; IPR017986	GO:0005515
ATI Total	chr1A	47799453	47806227	TraesCS1A01G065400.1	tr|M8AQ22|M8AQ22_TRIUA	Nuclear pore complex protein Nup98-Nup96	PF04096: Nucleoporin autopeptidase	IPR007230: Peptidase S59, nucleoporin	GO:0005643 CC: nuclear pore;GO:0006810 BP: transport	G	PF04096	IPR007230	GO:0005643; GO:0006810
ATI Total	chr1A	47805904	47806140	TraesCS1A01G065500.1	AT1G17440.2	Transcription initiation factor TFIID subunit A				G
ATI Total	chr1A	47823749	47827916	TraesCS1A01G065600.1	tr|M8AE52|M8AE52_TRIUA	Importin subunit beta-1	PF03810: Importin-beta N-terminal domain; PF13513: HEAT-like repeat	IPR001494: Importin-beta, N-terminal domain; IPR011989: Armadillo-like helical; IPR016024: Armadillo-type fold	GO:0005488 MF: binding;GO:0006886 BP: intracellular protein transport;GO:0008536 MF: Ran GTPase binding	G	PF03810; PF13513	IPR001494; IPR011989; IPR016024	GO:0005488; GO:0006886; GO:0008536
ATI Total	chr1A	48575894	48588813	TraesCS1A01G065700.1	tr|R7VZB0|R7VZB0_AEGTA	E3 SUMO-protein ligase SIZ1	PF02037: SAP domain; PF00628: PHD-finger; PF02891: MIZ/SP-RING zinc finger	IPR001965: Zinc finger, PHD-type; IPR003034: SAP domain; IPR004181: Zinc finger, MIZ-type; IPR011011: Zinc finger, FYVE/PHD-type; IPR013083: Zinc finger, RING/FYVE/PHD-type; IPR019786: Zinc finger, PHD-type, conserved site; IPR019787: Zinc finger, PHD-finger	GO:0005515 MF: protein binding;GO:0008270 MF: zinc ion binding	G	PF02037; PF00628; PF02891	IPR001965; IPR003034; IPR004181; IPR011011; IPR013083; IPR019786; IPR019787	GO:0005515; GO:0008270
ATI Total	chr6A	596504904	596507199	TraesCS6A01G372800.1	AT5G45500.6	RNI-like superfamily protein		IPR032675: Leucine-rich repeat domain, L domain-like		G		IPR032675
ATI Total	chr6A	596515941	596516573	TraesCS6A01G372900.1	AT5G59660.2	Leucine-rich repeat protein kinase family protein				G
ATI Total	chr6A	596521109	596526477	TraesCS6A01G373000.1	tr|A0A1D6A5V4|A0A1D6A5V4_WHEAT	Ribonucleoside-diphosphate reductase	PF03477: ATP cone domain; PF00317: Ribonucleotide reductase, all-alpha domain; PF02867: Ribonucleotide reductase, barrel domain	IPR000788: Ribonucleotide reductase large subunit, C-terminal; IPR005144: ATP-cone domain; IPR008926: Ribonucleotide reductase R1 subunit, N-terminal; IPR013346: Ribonucleotide reductase, class I , alpha subunit; IPR013509: Ribonucleotide reductase large subunit, N-terminal	GO:0004748 MF: ribonucleoside-diphosphate reductase activity, thioredoxin disulfide as acceptor;GO:0005524 MF: ATP binding;GO:0006260 BP: DNA replication;GO:0055114 BP: oxidation-reduction process	G	PF03477; PF00317; PF02867	IPR000788; IPR005144; IPR008926; IPR013346; IPR013509	GO:0004748; GO:0005524; GO:0006260; GO:0055114
ATI Total	chr6A	596548680	596573313	TraesCS6A01G373100.1	AT1G56400.1	F-box family protein	PF00646: F-box domain	IPR001810: F-box domain; IPR032675: Leucine-rich repeat domain, L domain-like	GO:0005515 MF: protein binding	TE?	PF00646	IPR001810; IPR032675	GO:0005515
ATI Total	chr6A	596581114	596591314	TraesCS6A01G373200.1	tr|M8CGY9|M8CGY9_AEGTA	AP-1 complex subunit gamma-1	PF01602: Adaptin N terminal region; PF02883: Adaptin C-terminal domain	IPR002553: Clathrin/coatomer adaptor, adaptin-like, N-terminal; IPR008152: Clathrin adaptor, alpha/beta/gamma-adaptin, appendage, Ig-like subdomain; IPR008153: Gamma-adaptin ear (GAE) domain; IPR011989: Armadillo-like helical; IPR013041: Coatomer/clathrin adaptor appendage, Ig-like subdomain; IPR016024: Armadillo-type fold; IPR017107: Adaptor protein complex AP-1, gamma subunit	GO:0005488 MF: binding;GO:0005794 CC: Golgi apparatus;GO:0006886 BP: intracellular protein transport;GO:0008565 MF: protein transporter activity;GO:0015031 BP: protein transport;GO:0016192 BP: vesicle-mediated transport;GO:0030117 CC: membrane coat;GO:0030131 CC: clathrin adaptor complex	G	PF01602; PF02883	IPR002553; IPR008152; IPR008153; IPR011989; IPR013041; IPR016024; IPR017107	GO:0005488; GO:0005794; GO:0006886; GO:0008565; GO:0015031; GO:0016192; GO:0030117; GO:0030131
ATI Total	chr6A	596581114	596591314	TraesCS6A01G373200.2	tr|M8CGY9|M8CGY9_AEGTA	AP-1 complex subunit gamma-1	PF01602: Adaptin N terminal region; PF02883: Adaptin C-terminal domain	IPR002553: Clathrin/coatomer adaptor, adaptin-like, N-terminal; IPR008152: Clathrin adaptor, alpha/beta/gamma-adaptin, appendage, Ig-like subdomain; IPR008153: Gamma-adaptin ear (GAE) domain; IPR011989: Armadillo-like helical; IPR013041: Coatomer/clathrin adaptor appendage, Ig-like subdomain; IPR016024: Armadillo-type fold; IPR017107: Adaptor protein complex AP-1, gamma subunit	GO:0005488 MF: binding;GO:0005794 CC: Golgi apparatus;GO:0006886 BP: intracellular protein transport;GO:0008565 MF: protein transporter activity;GO:0015031 BP: protein transport;GO:0016192 BP: vesicle-mediated transport;GO:0030117 CC: membrane coat;GO:0030131 CC: clathrin adaptor complex	G	PF01602; PF02883	IPR002553; IPR008152; IPR008153; IPR011989; IPR013041; IPR016024; IPR017107	GO:0005488; GO:0005794; GO:0006886; GO:0008565; GO:0015031; GO:0016192; GO:0030117; GO:0030131
ATI Total	chr6A	596739621	596740759	TraesCS6A01G373300.1	tr|A0A1D6ACG2|A0A1D6ACG2_WHEAT	Auxin-responsive protein	PF02309: AUX/IAA family	IPR000270: PB1 domain; IPR033389: AUX/IAA domain	GO:0005515 MF: protein binding	G	PF02309	IPR000270; IPR033389	GO:0005515
ATI Total	chr6A	596744611	596746644	TraesCS6A01G373400.1	tr|A0A1D6ACG1|A0A1D6ACG1_WHEAT	Proliferating cell nuclear antigen	PF00705: Proliferating cell nuclear antigen, N-terminal domain; PF02747: Proliferating cell nuclear antigen, C-terminal domain	IPR000730: Proliferating cell nuclear antigen, PCNA; IPR022648: Proliferating cell nuclear antigen, PCNA, N-terminal; IPR022649: Proliferating cell nuclear antigen, PCNA, C-terminal; IPR022659: Proliferating cell nuclear antigen, PCNA, conserved site	GO:0003677 MF: DNA binding;GO:0006275 BP: regulation of DNA replication;GO:0030337 MF: DNA polymerase processivity factor activity	G	PF00705; PF02747	IPR000730; IPR022648; IPR022649; IPR022659	GO:0003677; GO:0006275; GO:0030337
ATI Total	chr6A	596744611	596746644	TraesCS6A01G373400.2	tr|A0A1D6ACG0|A0A1D6ACG0_WHEAT	Proliferating cell nuclear antigen	PF00705: Proliferating cell nuclear antigen, N-terminal domain; PF02747: Proliferating cell nuclear antigen, C-terminal domain	IPR000730: Proliferating cell nuclear antigen, PCNA; IPR022648: Proliferating cell nuclear antigen, PCNA, N-terminal; IPR022649: Proliferating cell nuclear antigen, PCNA, C-terminal; IPR022659: Proliferating cell nuclear antigen, PCNA, conserved site	GO:0003677 MF: DNA binding;GO:0006275 BP: regulation of DNA replication;GO:0030337 MF: DNA polymerase processivity factor activity	G	PF00705; PF02747	IPR000730; IPR022648; IPR022649; IPR022659	GO:0003677; GO:0006275; GO:0030337
ATI Total	chr6A	596747628	596750799	TraesCS6A01G373500.1	tr|A0A0H3YC58|A0A0H3YC58_SALMI	Basic helix-loop-helix transcription factor	PF00010: Helix-loop-helix DNA-binding domain	IPR011598: Myc-type, basic helix-loop-helix (bHLH) domain	GO:0046983 MF: protein dimerization activity	G	PF00010	IPR011598	GO:0046983
ATI Total	chr6A	596747628	596750799	TraesCS6A01G373500.2	tr|A0A0H3YC58|A0A0H3YC58_SALMI	Basic helix-loop-helix transcription factor	PF00010: Helix-loop-helix DNA-binding domain	IPR011598: Myc-type, basic helix-loop-helix (bHLH) domain	GO:0046983 MF: protein dimerization activity	G	PF00010	IPR011598	GO:0046983
ATI Total	chr6A	596775914	596778678	TraesCS6A01G373600.1	AT1G47730.1	F-box and associated interaction domains-containing protein	PF08268: F-box associated domain	IPR001810: F-box domain; IPR011042: Six-bladed beta-propeller, TolB-like; IPR013187: F-box associated domain, type 3; IPR017451: F-box associated interaction domain	GO:0005515 MF: protein binding	TE?	PF08268	IPR001810; IPR011042; IPR013187; IPR017451	GO:0005515
ATI Total	chr6A	596889129	596890289	TraesCS6A01G373700.1	tr|A0A199VNS9|A0A199VNS9_ANACO	F-box/kelch-repeat protein	PF01344: Kelch motif	IPR006652: Kelch repeat type 1; IPR015915: Kelch-type beta propeller	GO:0005515 MF: protein binding	G	PF01344	IPR006652; IPR015915	GO:0005515
ATI Total	chr6A	596890505	596893829	TraesCS6A01G373800.1	tr|A0A118JXE0|A0A118JXE0_CYNCS	3(2),5-bisphosphate nucleotidase HAL2	PF00459: Inositol monophosphatase family	IPR000760: Inositol monophosphatase-like; IPR006239: 3(2),5 -bisphosphate nucleotidase HAL2; IPR020550: Inositol monophosphatase, conserved site; IPR020583: Inositol monophosphatase, metal-binding site	GO:0006790 BP: sulfur compound metabolic process;GO:0008441 MF: 3'(2'),5'-bisphosphate nucleotidase activity;GO:0046854 BP: phosphatidylinositol phosphorylation	G	PF00459	IPR000760; IPR006239; IPR020550; IPR020583	GO:0006790; GO:0008441; GO:0046854
ATI Total	chr6A	596895364	596897457	TraesCS6A01G373900.1	tr|B9H236|B9H236_POPTR	Oxidoreductase family protein	PF08240: Alcohol dehydrogenase GroES-like domain; PF00107: Zinc-binding dehydrogenase	IPR011032: GroES-like; IPR013149: Alcohol dehydrogenase, C-terminal; IPR013154: Alcohol dehydrogenase, N-terminal; IPR014189: Quinone oxidoreductase PIG3; IPR016040: NAD(P)-binding domain; IPR020843: Polyketide synthase, enoylreductase domain	GO:0016491 MF: oxidoreductase activity;GO:0055114 BP: oxidation-reduction process	G	PF08240; PF00107	IPR011032; IPR013149; IPR013154; IPR014189; IPR016040; IPR020843	GO:0016491; GO:0055114
ATI Total	chr6A	596897693	596899545	TraesCS6A01G374000.1	tr|B9TF54|B9TF54_RICCO	Alcohol dehydrogenase, putative	PF00107: Zinc-binding dehydrogenase	IPR011032: GroES-like; IPR013149: Alcohol dehydrogenase, C-terminal; IPR014189: Quinone oxidoreductase PIG3; IPR016040: NAD(P)-binding domain; IPR020843: Polyketide synthase, enoylreductase domain	GO:0016491 MF: oxidoreductase activity;GO:0055114 BP: oxidation-reduction process	G	PF00107	IPR011032; IPR013149; IPR014189; IPR016040; IPR020843	GO:0016491; GO:0055114
ATI Total	chr6A	596905198	596912689	TraesCS6A01G374100.1	AT2G39190.2	Protein kinase superfamily protein	PF03109: ABC1 family; PF01636: Phosphotransferase enzyme family	IPR000719: Protein kinase domain; IPR002575: Aminoglycoside phosphotransferase; IPR004147: UbiB domain; IPR011009: Protein kinase-like domain	GO:0004672 MF: protein kinase activity;GO:0005524 MF: ATP binding;GO:0006468 BP: protein phosphorylation	G	PF03109; PF01636	IPR000719; IPR002575; IPR004147; IPR011009	GO:0004672; GO:0005524; GO:0006468
ATI Total	chr6A	597030530	597034221	TraesCS6A01G374200.1	tr|C1MSG0|C1MSG0_MICPC	mRNA decapping protein 2	PF05026: Dcp2, box A domain; PF00293: NUDIX domain	IPR000086: NUDIX hydrolase domain; IPR007722: mRNA decapping protein 2, Box A domain; IPR015797: NUDIX hydrolase domain-like; IPR020084: NUDIX hydrolase, conserved site	GO:0003723 MF: RNA binding;GO:0016787 MF: hydrolase activity;GO:0030145 MF: manganese ion binding	G	PF05026; PF00293	IPR000086; IPR007722; IPR015797; IPR020084	GO:0003723; GO:0016787; GO:0030145
ATI Total	chr6A	597030530	597034221	TraesCS6A01G374200.2	tr|C1MSG0|C1MSG0_MICPC	mRNA decapping protein 2	PF05026: Dcp2, box A domain; PF00293: NUDIX domain	IPR000086: NUDIX hydrolase domain; IPR007722: mRNA decapping protein 2, Box A domain; IPR015797: NUDIX hydrolase domain-like; IPR020084: NUDIX hydrolase, conserved site	GO:0003723 MF: RNA binding;GO:0016787 MF: hydrolase activity;GO:0030145 MF: manganese ion binding	G	PF05026; PF00293	IPR000086; IPR007722; IPR015797; IPR020084	GO:0003723; GO:0016787; GO:0030145
ATI Total	chr6A	597031496	597034145	TraesCS6A01G374200.3	tr|C1MSG0|C1MSG0_MICPC	mRNA decapping protein 2	PF05026: Dcp2, box A domain; PF00293: NUDIX domain	IPR000086: NUDIX hydrolase domain; IPR007722: mRNA decapping protein 2, Box A domain; IPR015797: NUDIX hydrolase domain-like; IPR020084: NUDIX hydrolase, conserved site	GO:0003723 MF: RNA binding;GO:0016787 MF: hydrolase activity;GO:0030145 MF: manganese ion binding	G	PF05026; PF00293	IPR000086; IPR007722; IPR015797; IPR020084	GO:0003723; GO:0016787; GO:0030145
ATI Total	chr6A	597251804	597251995	TraesCS6A01G374300.1	sp|A7GIK1|GATB_CLOBL	Aspartyl/glutamyl-tRNA(Asn/Gln) amidotransferase subunit B				G
ATI Total	chr6A	597284909	597286210	TraesCS6A01G374400.1	tr|A9PHU8|A9PHU8_POPTR	Photosystem II 10 kDa polypeptide family protein	PF04725: Photosystem II 10 kDa polypeptide PsbR	IPR006814: Photosystem II PsbR	GO:0009523 CC: photosystem II;GO:0009654 CC: photosystem II oxygen evolving complex;GO:0015979 BP: photosynthesis;GO:0042651 CC: thylakoid membrane	G	PF04725	IPR006814	GO:0009523; GO:0009654; GO:0015979; GO:0042651
ATI Total	chr6A	597284909	597286210	TraesCS6A01G374400.2	tr|A9PH94|A9PH94_POPTR	Photosystem II 10 kDa polypeptide family protein	PF04725: Photosystem II 10 kDa polypeptide PsbR	IPR006814: Photosystem II PsbR	GO:0009523 CC: photosystem II;GO:0009654 CC: photosystem II oxygen evolving complex;GO:0015979 BP: photosynthesis;GO:0042651 CC: thylakoid membrane	G	PF04725	IPR006814	GO:0009523; GO:0009654; GO:0015979; GO:0042651
ATI Total	chr6A	597288616	597292903	TraesCS6A01G374500.1	tr|B6U5J1|B6U5J1_MAIZE	N-acetyltransferase	PF00583: Acetyltransferase (GNAT) family	IPR000182: GNAT domain; IPR016181: Acyl-CoA N-acyltransferase	GO:0008080 MF: N-acetyltransferase activity	G	PF00583	IPR000182; IPR016181	GO:0008080
ATI Total	chr6A	597339914	597343314	TraesCS6A01G374600.1	tr|A0A151SE25|A0A151SE25_CAJCA	GATA transcription factor	PF00320: GATA zinc finger	IPR000679: Zinc finger, GATA-type; IPR013088: Zinc finger, NHR/GATA-type	GO:0003700 MF: transcription factor activity, sequence-specific DNA binding;GO:0006355 BP: regulation of transcription, DNA-templated;GO:0008270 MF: zinc ion binding;GO:0043565 MF: sequence-specific DNA binding	G	PF00320	IPR000679; IPR013088	GO:0003700; GO:0006355; GO:0008270; GO:0043565
ATI Total	chr6A	597350948	597358981	TraesCS6A01G374700.1	tr|B9S6W8|B9S6W8_RICCO	Kinase, putative	PF00069: Protein kinase domain; PF06479: Ribonuclease 2-5A	IPR000719: Protein kinase domain; IPR008271: Serine/threonine-protein kinase, active site; IPR010513: KEN domain; IPR011009: Protein kinase-like domain; IPR011047: Quinoprotein alcohol dehydrogenase-like superfamily; IPR018997: PUB domain	GO:0004540 MF: ribonuclease activity;GO:0004672 MF: protein kinase activity;GO:0005524 MF: ATP binding;GO:0006397 BP: mRNA processing;GO:0006468 BP: protein phosphorylation	G	PF00069; PF06479	IPR000719; IPR008271; IPR010513; IPR011009; IPR011047; IPR018997	GO:0004540; GO:0004672; GO:0005524; GO:0006397; GO:0006468
ATI Total	chr6A	597362227	597362547	TraesCS6A01G374800.1	sp|A4TJ19|ARAA_YERPP	L-arabinose isomerase				G
ATI Total	chr6A	597466328	597466864	TraesCS6A01G374900.1	tr|A0A1D1XEM2|A0A1D1XEM2_9ARAE	Protein FAR1-RELATED SEQUENCE 5	PF03101: FAR1 DNA-binding domain	IPR004330: FAR1 DNA binding domain		TE	PF03101	IPR004330
ATI Total	chr6A	597686103	597690008	TraesCS6A01G375000.1	tr|A0A124SHF0|A0A124SHF0_CYNCS	Glycosyl transferase, family 2		IPR029044: Nucleotide-diphospho-sugar transferases		G		IPR029044
ATI Total	chr6A	597699407	597701124	TraesCS6A01G375100.1	tr|A0A061GN11|A0A061GN11_THECC	2-oxoglutarate (2OG) and Fe(II)-dependent oxygenase superfamily protein	PF14226: non-haem dioxygenase in morphine synthesis N-terminal; PF03171: 2OG-Fe(II) oxygenase superfamily	IPR005123: Oxoglutarate/iron-dependent dioxygenase; IPR026992: Non-haem dioxygenase N-terminal domain; IPR027443: Isopenicillin N synthase-like	GO:0016491 MF: oxidoreductase activity;GO:0055114 BP: oxidation-reduction process	G	PF14226; PF03171	IPR005123; IPR026992; IPR027443	GO:0016491; GO:0055114
ATI Total	chr6A	597781864	597784265	TraesCS6A01G375200.1	tr|A0A061GN11|A0A061GN11_THECC	2-oxoglutarate (2OG) and Fe(II)-dependent oxygenase superfamily protein	PF14226: non-haem dioxygenase in morphine synthesis N-terminal; PF03171: 2OG-Fe(II) oxygenase superfamily	IPR005123: Oxoglutarate/iron-dependent dioxygenase; IPR026992: Non-haem dioxygenase N-terminal domain; IPR027443: Isopenicillin N synthase-like	GO:0016491 MF: oxidoreductase activity;GO:0055114 BP: oxidation-reduction process	G	PF14226; PF03171	IPR005123; IPR026992; IPR027443	GO:0016491; GO:0055114
ATI Total	chr6A	597788413	597789774	TraesCS6A01G375300.1	tr|D8L7F0|D8L7F0_CYNCS	Hydroxycinnamoyl CoA quinate transferase 2	PF02458: Transferase family	IPR003480: Transferase	GO:0016747 MF: transferase activity, transferring acyl groups other than amino-acyl groups	G	PF02458	IPR003480	GO:0016747
ATI Total	chr6A	597790237	597794740	TraesCS6A01G375400.1	tr|A0A072VD74|A0A072VD74_MEDTR	Clathrin interactor EPSIN-like protein	PF01417: ENTH domain	IPR008942: ENTH/VHS; IPR013809: ENTH domain		G	PF01417	IPR008942; IPR013809
ATI Total	chr6A	597831273	597837358	TraesCS6A01G375500.1	tr|A0A061FV73|A0A061FV73_THECC	Zinc finger (C3HC4-type RING finger) family protein	PF17123: RING-like zinc finger; PF00092: von Willebrand factor type A domain; PF14624: VWA / Hh protein intein-like	IPR001841: Zinc finger, RING-type; IPR002035: von Willebrand factor, type A; IPR013083: Zinc finger, RING/FYVE/PHD-type; IPR032838: VWA-Hint protein, Vwaint domain	GO:0005515 MF: protein binding;GO:0008270 MF: zinc ion binding	TE?	PF17123; PF00092; PF14624	IPR001841; IPR002035; IPR013083; IPR032838	GO:0005515; GO:0008270
ATI Total	chr6A	597856942	597862286	TraesCS6A01G375600.1	AT1G10890.4	arginine/glutamate-rich 1 protein	PF15346: Arginine and glutamate-rich 1	IPR033371: Arginine and glutamate-rich protein 1		G	PF15346	IPR033371
ATI Total	chr6A	597892592	597894147	TraesCS6A01G375700.1	AT5G10630.5	Translation elongation factor EF1A/initiation factor IF2gamma family protein				G
ATI Total	chr6A	597938602	597940042	TraesCS6A01G375800.1	AT5G21222.4	protein kinase family protein	PF00069: Protein kinase domain	IPR000719: Protein kinase domain; IPR008271: Serine/threonine-protein kinase, active site; IPR011009: Protein kinase-like domain; IPR017441: Protein kinase, ATP binding site	GO:0004672 MF: protein kinase activity;GO:0005524 MF: ATP binding;GO:0006468 BP: protein phosphorylation	G	PF00069	IPR000719; IPR008271; IPR011009; IPR017441	GO:0004672; GO:0005524; GO:0006468
ATI Total	chr6A	598024309	598025713	TraesCS6A01G375900.1	AT5G21222.4	protein kinase family protein	PF00069: Protein kinase domain	IPR000719: Protein kinase domain; IPR008271: Serine/threonine-protein kinase, active site; IPR011009: Protein kinase-like domain; IPR017441: Protein kinase, ATP binding site	GO:0004672 MF: protein kinase activity;GO:0005524 MF: ATP binding;GO:0006468 BP: protein phosphorylation	G	PF00069	IPR000719; IPR008271; IPR011009; IPR017441	GO:0004672; GO:0005524; GO:0006468
ATI Total	chr6A	598056417	598067329	TraesCS6A01G376000.1	sp|P93194|RPK1_IPONI	Receptor-like protein kinase	PF13947: Wall-associated receptor kinase galacturonan-binding; PF07645: Calcium-binding EGF domain; PF07714: Protein tyrosine kinase	IPR000152: EGF-type aspartate/asparagine hydroxylation site; IPR000719: Protein kinase domain; IPR000742: EGF-like domain; IPR001245: Serine-threonine/tyrosine-protein kinase, catalytic domain; IPR001881: EGF-like calcium-binding domain; IPR008271: Serine/threonine-protein kinase, active site; IPR011009: Protein kinase-like domain; IPR017441: Protein kinase, ATP binding site; IPR018097: EGF-like …	GO:0004672 MF: protein kinase activity;GO:0005509 MF: calcium ion binding;GO:0005515 MF: protein binding;GO:0005524 MF: ATP binding;GO:0006468 BP: protein phosphorylation;GO:0030247 MF: polysaccharide binding	G	PF13947; PF07645; PF07714	IPR000152; IPR000719; IPR000742; IPR001245; IPR001881; IPR008271; IPR011009; IPR017441; IPR018097; IPR025287	GO:0004672; GO:0005509; GO:0005515; GO:0005524; GO:0006468; GO:0030247
ATI Total	chr6A	598071132	598071888	TraesCS6A01G376100.1	AT5G24900.1	cytochrome P450, family 714, subfamily A, polypeptide 2				G
ATI Total	chr6A	598153924	598157849	TraesCS6A01G376200.1	sp|P93194|RPK1_IPONI	Receptor-like protein kinase	PF13947: Wall-associated receptor kinase galacturonan-binding; PF07714: Protein tyrosine kinase	IPR000719: Protein kinase domain; IPR000742: EGF-like domain; IPR001245: Serine-threonine/tyrosine-protein kinase, catalytic domain; IPR001881: EGF-like calcium-binding domain; IPR008271: Serine/threonine-protein kinase, active site; IPR011009: Protein kinase-like domain; IPR017441: Protein kinase, ATP binding site; IPR025287: Wall-associated receptor kinase, galacturonan-binding domain	GO:0004672 MF: protein kinase activity;GO:0005509 MF: calcium ion binding;GO:0005515 MF: protein binding;GO:0005524 MF: ATP binding;GO:0006468 BP: protein phosphorylation;GO:0030247 MF: polysaccharide binding	G	PF13947; PF07714	IPR000719; IPR000742; IPR001245; IPR001881; IPR008271; IPR011009; IPR017441; IPR025287	GO:0004672; GO:0005509; GO:0005515; GO:0005524; GO:0006468; GO:0030247
ATI Total	chr6A	598164710	598166784	TraesCS6A01G376300.1	tr|A0A1D6A7Y7|A0A1D6A7Y7_WHEAT	Laccase	PF07732: Multicopper oxidase; PF00394: Multicopper oxidase; PF07731: Multicopper oxidase	IPR001117: Multicopper oxidase, type 1; IPR002355: Multicopper oxidase, copper-binding site; IPR008972: Cupredoxin; IPR011706: Multicopper oxidase, type 2; IPR011707: Multicopper oxidase, type 3; IPR017761: Laccase; IPR033138: Multicopper oxidases, conserved site	GO:0005507 MF: copper ion binding;GO:0016491 MF: oxidoreductase activity;GO:0046274 BP: lignin catabolic process;GO:0048046 CC: apoplast;GO:0052716 MF: hydroquinone:oxygen oxidoreductase activity;GO:0055114 BP: oxidation-reduction process	G	PF07732; PF00394; PF07731	IPR001117; IPR002355; IPR008972; IPR011706; IPR011707; IPR017761; IPR033138	GO:0005507; GO:0016491; GO:0046274; GO:0048046; GO:0052716; GO:0055114
ATI Total	chr6A	598179875	598180589	TraesCS6A01G376400.1	AT3G10390.4	protein FLOWERING locus D-like protein				G
ATI Total	chr6A	598189161	598191599	TraesCS6A01G376500.1	sp|P93194|RPK1_IPONI	Receptor-like protein kinase	PF13947: Wall-associated receptor kinase galacturonan-binding; PF07714: Protein tyrosine kinase	IPR000719: Protein kinase domain; IPR000742: EGF-like domain; IPR001245: Serine-threonine/tyrosine-protein kinase, catalytic domain; IPR001881: EGF-like calcium-binding domain; IPR008271: Serine/threonine-protein kinase, active site; IPR011009: Protein kinase-like domain; IPR017441: Protein kinase, ATP binding site; IPR025287: Wall-associated receptor kinase, galacturonan-binding domain	GO:0004672 MF: protein kinase activity;GO:0005509 MF: calcium ion binding;GO:0005515 MF: protein binding;GO:0005524 MF: ATP binding;GO:0006468 BP: protein phosphorylation;GO:0030247 MF: polysaccharide binding	G	PF13947; PF07714	IPR000719; IPR000742; IPR001245; IPR001881; IPR008271; IPR011009; IPR017441; IPR025287	GO:0004672; GO:0005509; GO:0005515; GO:0005524; GO:0006468; GO:0030247
ATI Total	chr6A	598210940	598212809	TraesCS6A01G376600.1	AT5G60120.6	target of early activation tagged (EAT) 2				G
ATI Total	chr6A	598252988	598253753	TraesCS6A01G376700.1	sp|Q9LMY9|PSK1_ARATH	Phytosulfokines 1				G
ATI Total	chr6A	598326572	598326972	TraesCS6A01G376800.1	sp|Q9LMY9|PSK1_ARATH	Phytosulfokines 1				G
ATI Total	chr6A	598460489	598461097	TraesCS6A01G376900.1	sp|Q3MIB4|LONP2_RAT	Lon protease homolog 2, peroxisomal				G
ATI Total	chr6A	598520406	598520987	TraesCS6A01G377000.1	sp|Q9LMY9|PSK1_ARATH	Phytosulfokines 1				G
ATI Total	chr6A	598568375	598568775	TraesCS6A01G377100.1	AT4G21400.6	cysteine-rich RLK (RECEPTOR-like protein kinase) 28				G
ATI Total	chr6A	598575811	598576193	TraesCS6A01G377200.1	sp|P50244|DCAMC_TRYBB	S-adenosylmethionine decarboxylase proenzyme				G
ATI Total	chr6A	598618518	598620448	TraesCS6A01G377300.1	AT1G07090.1	LIGHT-DEPENDENT SHORT HYPOCOTYLS-like protein (DUF640)	PF04852: Protein of unknown function (DUF640)	IPR006936: ALOG domain		G	PF04852	IPR006936
ATI Total	chr6A	598635001	598638400	TraesCS6A01G377400.1	tr|M7YSH3|M7YSH3_TRIUA	SAP-like protein BP-73	PF07498: Rho termination factor, N-terminal domain	IPR011112: Rho termination factor, N-terminal	GO:0006353 BP: DNA-templated transcription, termination	G	PF07498	IPR011112	GO:0006353
ATI Total	chr6A	598789619	598792326	TraesCS6A01G377500.1	tr|B5RHV5|B5RHV5_MUSBA	Protein kinase family protein	PF13947: Wall-associated receptor kinase galacturonan-binding; PF00069: Protein kinase domain	IPR000152: EGF-type aspartate/asparagine hydroxylation site; IPR000719: Protein kinase domain; IPR000742: EGF-like domain; IPR001881: EGF-like calcium-binding domain; IPR008271: Serine/threonine-protein kinase, active site; IPR011009: Protein kinase-like domain; IPR017441: Protein kinase, ATP binding site; IPR018097: EGF-like calcium-binding, conserved site; IPR025287: Wall-associated receptor ki…	GO:0004672 MF: protein kinase activity;GO:0005509 MF: calcium ion binding;GO:0005515 MF: protein binding;GO:0005524 MF: ATP binding;GO:0006468 BP: protein phosphorylation;GO:0030247 MF: polysaccharide binding	G	PF13947; PF00069	IPR000152; IPR000719; IPR000742; IPR001881; IPR008271; IPR011009; IPR017441; IPR018097; IPR025287	GO:0004672; GO:0005509; GO:0005515; GO:0005524; GO:0006468; GO:0030247
ATI Total	chr6A	598859197	598861956	TraesCS6A01G377600.1	tr|B5RHV5|B5RHV5_MUSBA	Protein kinase family protein	PF13947: Wall-associated receptor kinase galacturonan-binding; PF00069: Protein kinase domain	IPR000152: EGF-type aspartate/asparagine hydroxylation site; IPR000719: Protein kinase domain; IPR000742: EGF-like domain; IPR001881: EGF-like calcium-binding domain; IPR008271: Serine/threonine-protein kinase, active site; IPR011009: Protein kinase-like domain; IPR017441: Protein kinase, ATP binding site; IPR018097: EGF-like calcium-binding, conserved site; IPR025287: Wall-associated receptor ki…	GO:0004672 MF: protein kinase activity;GO:0005509 MF: calcium ion binding;GO:0005515 MF: protein binding;GO:0005524 MF: ATP binding;GO:0006468 BP: protein phosphorylation;GO:0030247 MF: polysaccharide binding	G	PF13947; PF00069	IPR000152; IPR000719; IPR000742; IPR001881; IPR008271; IPR011009; IPR017441; IPR018097; IPR025287	GO:0004672; GO:0005509; GO:0005515; GO:0005524; GO:0006468; GO:0030247
ATI Total	chr6A	598924303	598926792	TraesCS6A01G377700.1	tr|B5RHV5|B5RHV5_MUSBA	Protein kinase family protein	PF13947: Wall-associated receptor kinase galacturonan-binding; PF07714: Protein tyrosine kinase	IPR000152: EGF-type aspartate/asparagine hydroxylation site; IPR000719: Protein kinase domain; IPR000742: EGF-like domain; IPR001245: Serine-threonine/tyrosine-protein kinase, catalytic domain; IPR001881: EGF-like calcium-binding domain; IPR008271: Serine/threonine-protein kinase, active site; IPR011009: Protein kinase-like domain; IPR017441: Protein kinase, ATP binding site; IPR018097: EGF-like …	GO:0004672 MF: protein kinase activity;GO:0005509 MF: calcium ion binding;GO:0005515 MF: protein binding;GO:0005524 MF: ATP binding;GO:0006468 BP: protein phosphorylation;GO:0030247 MF: polysaccharide binding	G	PF13947; PF07714	IPR000152; IPR000719; IPR000742; IPR001245; IPR001881; IPR008271; IPR011009; IPR017441; IPR018097; IPR025287	GO:0004672; GO:0005509; GO:0005515; GO:0005524; GO:0006468; GO:0030247
ATI Total	chr6A	599028094	599031462	TraesCS6A01G377800.1	tr|B6TZU2|B6TZU2_MAIZE	Survival motor neuron containing protein	PF04938: Survival motor neuron (SMN) interacting protein 1 (SIP1)			G	PF04938
ATI Total	chr6A	599031604	599035397	TraesCS6A01G377900.1	tr|A0A0K9P6V8|A0A0K9P6V8_ZOSMR	ABC(ATP-binding) family transporter	PF00005: ABC transporter	IPR003439: ABC transporter-like; IPR003593: AAA+ ATPase domain; IPR027417: P-loop containing nucleoside triphosphate hydrolase	GO:0005524 MF: ATP binding;GO:0016887 MF: ATPase activity	G	PF00005	IPR003439; IPR003593; IPR027417	GO:0005524; GO:0016887
ATI Total	chr6A	599042583	599046908	TraesCS6A01G378000.1	AT2G25760.2	Protein kinase family protein	PF00069: Protein kinase domain	IPR000719: Protein kinase domain; IPR008271: Serine/threonine-protein kinase, active site; IPR011009: Protein kinase-like domain; IPR017441: Protein kinase, ATP binding site	GO:0004672 MF: protein kinase activity;GO:0005524 MF: ATP binding;GO:0006468 BP: protein phosphorylation	G	PF00069	IPR000719; IPR008271; IPR011009; IPR017441	GO:0004672; GO:0005524; GO:0006468
ATI Total	chr6A	599042583	599046908	TraesCS6A01G378000.2	AT2G25760.2	Protein kinase family protein	PF00069: Protein kinase domain	IPR000719: Protein kinase domain; IPR008271: Serine/threonine-protein kinase, active site; IPR011009: Protein kinase-like domain	GO:0004672 MF: protein kinase activity;GO:0005524 MF: ATP binding;GO:0006468 BP: protein phosphorylation	G	PF00069	IPR000719; IPR008271; IPR011009	GO:0004672; GO:0005524; GO:0006468
ATI Total	chr6A	599047360	599051994	TraesCS6A01G378100.1	tr|A0A1E5UZT5|A0A1E5UZT5_9POAL	Diphthine--ammonia ligase	PF01902: Diphthamide synthase; PF01042: Endoribonuclease L-PSP	IPR002761: Diphthamide synthase domain; IPR006175: YjgF/YER057c/UK114 family; IPR013813: Endoribonuclease L-PSP/chorismate mutase-like; IPR014729: Rossmann-like alpha/beta/alpha sandwich fold		G	PF01902; PF01042	IPR002761; IPR006175; IPR013813; IPR014729
ATI Total	chr6A	599052893	599057314	TraesCS6A01G378200.1	tr|A0A0K9PLT9|A0A0K9PLT9_ZOSMR	TBC1 domain family member	PF00566: Rab-GTPase-TBC domain	IPR000195: Rab-GTPase-TBC domain		G	PF00566	IPR000195
ATI Total	chr6A	599052893	599057122	TraesCS6A01G378200.2	tr|A0A0K9PLT9|A0A0K9PLT9_ZOSMR	TBC1 domain family member	PF00566: Rab-GTPase-TBC domain	IPR000195: Rab-GTPase-TBC domain		G	PF00566	IPR000195
ATI Total	chr6A	599165156	599166784	TraesCS6A01G378300.1	tr|R7VYS7|R7VYS7_AEGTA	DNA-directed RNA polymerase III subunit RPC5	PF04801: Sin-like protein conserved region	IPR006886: DNA-directed RNA polymerase III subunit Rpc5	GO:0003899 MF: DNA-directed 5'-3' RNA polymerase activity;GO:0005634 CC: nucleus;GO:0006351 BP: transcription, DNA-templated	G	PF04801	IPR006886	GO:0003899; GO:0005634; GO:0006351
ATI Total	chr6A	599217045	599240605	TraesCS6A01G378400.1	tr|M8APS4|M8APS4_TRIUA	Pectate lyase				G
ATI Total	chr6A	599259305	599261866	TraesCS6A01G378500.1	tr|A0A061DNM9|A0A061DNM9_THECC	NAC domain protein,	PF02365: No apical meristem (NAM) protein	IPR003441: NAC domain	GO:0003677 MF: DNA binding;GO:0006355 BP: regulation of transcription, DNA-templated	G	PF02365	IPR003441	GO:0003677; GO:0006355
ATI Total	chr6A	599715023	599717585	TraesCS6A01G378600.1	tr|A0A061DNM9|A0A061DNM9_THECC	NAC domain protein,	PF02365: No apical meristem (NAM) protein	IPR003441: NAC domain	GO:0003677 MF: DNA binding;GO:0006355 BP: regulation of transcription, DNA-templated	G	PF02365	IPR003441	GO:0003677; GO:0006355
ATI Total	chr6A	599807775	599810560	TraesCS6A01G378700.1	sp|Q5B9N7|EIF3A_EMENI	Eukaryotic translation initiation factor 3 subunit A	PF12274: Protein of unknown function (DUF3615)	IPR022059: Protein of unknown function DUF3615		G	PF12274	IPR022059
ATI Total	chr6A	599829759	599832112	TraesCS6A01G378800.1	tr|R4WM21|R4WM21_9POAL	Cytochrome P450	PF00067: Cytochrome P450	IPR001128: Cytochrome P450; IPR002401: Cytochrome P450, E-class, group I; IPR017972: Cytochrome P450, conserved site	GO:0005506 MF: iron ion binding;GO:0016705 MF: oxidoreductase activity, acting on paired donors, with incorporation or reduction of molecular oxygen;GO:0020037 MF: heme binding;GO:0055114 BP: oxidation-reduction process	G	PF00067	IPR001128; IPR002401; IPR017972	GO:0005506; GO:0016705; GO:0020037; GO:0055114
ATI Total	chr6A	599844035	599851019	TraesCS6A01G378900.1	tr|A0A0K9P2I4|A0A0K9P2I4_ZOSMR	Receptor kinase 2	PF01657: Salt stress response/antifungal; PF00069: Protein kinase domain	IPR000719: Protein kinase domain; IPR002902: Gnk2-homologous domain; IPR008271: Serine/threonine-protein kinase, active site; IPR011009: Protein kinase-like domain; IPR017441: Protein kinase, ATP binding site	GO:0004672 MF: protein kinase activity;GO:0005524 MF: ATP binding;GO:0006468 BP: protein phosphorylation	G	PF01657; PF00069	IPR000719; IPR002902; IPR008271; IPR011009; IPR017441	GO:0004672; GO:0005524; GO:0006468
ATI Total	chr6A	599910153	599916151	TraesCS6A01G379000.1	tr|A0A0K9Q2Z4|A0A0K9Q2Z4_ZOSMR	Kinesin like protein	PF00225: Kinesin motor domain	IPR001752: Kinesin motor domain; IPR027417: P-loop containing nucleoside triphosphate hydrolase	GO:0003777 MF: microtubule motor activity;GO:0005524 MF: ATP binding;GO:0007018 BP: microtubule-based movement;GO:0008017 MF: microtubule binding	G	PF00225	IPR001752; IPR027417	GO:0003777; GO:0005524; GO:0007018; GO:0008017
ATI Total	chr6A	599935225	599935698	TraesCS6A01G379100.1	sp|A1SZA2|ACSA_PSYIN	Acetyl-coenzyme A synthetase				G
ATI Total	chr6A	599982030	599984284	TraesCS6A01G379200.1	sp|Q8C102|GALT5_MOUSE	Polypeptide N-acetylgalactosaminyltransferase 5				G
ATI Total	chr6A	600128268	600133679	TraesCS6A01G379300.1	tr|B9HER4|B9HER4_POPTR	DNA cross-link repair family protein	PF07522: DNA repair metallo-beta-lactamase; PF02902: Ulp1 protease family, C-terminal catalytic domain	IPR003653: Ulp1 protease family, C-terminal catalytic domain; IPR011084: DNA repair metallo-beta-lactamase	GO:0006508 BP: proteolysis;GO:0008234 MF: cysteine-type peptidase activity	G	PF07522; PF02902	IPR003653; IPR011084	GO:0006508; GO:0008234
ATI Total	chr6A	600253870	600260642	TraesCS6A01G379400.1	tr|B9HER4|B9HER4_POPTR	DNA cross-link repair family protein	PF07522: DNA repair metallo-beta-lactamase	IPR001279: Metallo-beta-lactamase; IPR011084: DNA repair metallo-beta-lactamase		G	PF07522	IPR001279; IPR011084
ATI Total	chr6A	600275402	600279502	TraesCS6A01G379500.1	tr|Q6KA74|Q6KA74_ORYSJ	Ankyrin repeat protein-like	PF11904: GPCR-chaperone	IPR002110: Ankyrin repeat; IPR020683: Ankyrin repeat-containing domain; IPR021832: Ankyrin repeat domain-containing protein 13	GO:0005515 MF: protein binding	G	PF11904	IPR002110; IPR020683; IPR021832	GO:0005515
ATI Total	chr6A	600303414	600303746	TraesCS6A01G379600.1	sp|A8AYV0|SYS_STRGC	Serine--tRNA ligase	PF13456: Reverse transcriptase-like	IPR012337: Ribonuclease H-like domain	GO:0003676 MF: nucleic acid binding	TE?	PF13456	IPR012337	GO:0003676
ATI Total	chr6A	600391562	600396764	TraesCS6A01G379700.1	tr|A0A0B0PBG6|A0A0B0PBG6_GOSAR	Phosphate transporter PHO1-like protein	PF03105: SPX domain; PF03124: EXS family	IPR004331: SPX domain; IPR004342: EXS, C-terminal	GO:0016021 CC: integral component of membrane	G	PF03105; PF03124	IPR004331; IPR004342	GO:0016021
ATI Total	chr6A	600403085	600406422	TraesCS6A01G379800.1	tr|V9QM13|V9QM13_ONCHC	COBRA-like protein	PF04833: COBRA-like protein	IPR006918: COBRA, plant	GO:0010215 BP: cellulose microfibril organization;GO:0016049 BP: cell growth;GO:0031225 CC: anchored component of membrane	G	PF04833	IPR006918	GO:0010215; GO:0016049; GO:0031225
ATI Total	chr6A	600452689	600456535	TraesCS6A01G379900.1	AT4G14310.1	Transducin/WD40 repeat-like superfamily protein		IPR011047: Quinoprotein alcohol dehydrogenase-like superfamily; IPR015943: WD40/YVTN repeat-like-containing domain	GO:0005515 MF: protein binding	G		IPR011047; IPR015943	GO:0005515
ATI Total	chr6A	600456507	600462360	TraesCS6A01G380000.1	tr|A0A0B0PBG6|A0A0B0PBG6_GOSAR	Phosphate transporter PHO1-like protein	PF03105: SPX domain; PF03124: EXS family	IPR004331: SPX domain; IPR004342: EXS, C-terminal	GO:0016021 CC: integral component of membrane	G	PF03105; PF03124	IPR004331; IPR004342	GO:0016021
ATI Total	chr6A	600513774	600527639	TraesCS6A01G380100.1	sp|P0CK09|MVP_TEV	P3N-PIPO polyprotein				TE
ATI Total	chr6A	600670797	600676639	TraesCS6A01G380200.1	tr|A0A0Q3LV15|A0A0Q3LV15_BRADI	Cytosine-specific methyltransferase	PF01426: BAH domain; PF00385: Chromo (CHRromatin Organisation MOdifier) domain; PF00145: C-5 cytosine-specific DNA methylase	IPR000953: Chromo/chromo shadow domain; IPR001025: Bromo adjacent homology (BAH) domain; IPR001525: C-5 cytosine methyltransferase; IPR016197: Chromo domain-like; IPR018117: DNA methylase, C-5 cytosine-specific, active site; IPR023780: Chromo domain; IPR029063: S-adenosyl-L-methionine-dependent methyltransferase	GO:0003682 MF: chromatin binding;GO:0008168 MF: methyltransferase activity	TE?	PF01426; PF00385; PF00145	IPR000953; IPR001025; IPR001525; IPR016197; IPR018117; IPR023780; IPR029063	GO:0003682; GO:0008168
ATI Total	chr6A	600670797	600676639	TraesCS6A01G380200.2	tr|I1I330|I1I330_BRADI	Cytosine-specific methyltransferase	PF01426: BAH domain; PF00385: Chromo (CHRromatin Organisation MOdifier) domain; PF00145: C-5 cytosine-specific DNA methylase	IPR000953: Chromo/chromo shadow domain; IPR001025: Bromo adjacent homology (BAH) domain; IPR001525: C-5 cytosine methyltransferase; IPR016197: Chromo domain-like; IPR018117: DNA methylase, C-5 cytosine-specific, active site; IPR023780: Chromo domain; IPR029063: S-adenosyl-L-methionine-dependent methyltransferase	GO:0003682 MF: chromatin binding;GO:0008168 MF: methyltransferase activity	TE?	PF01426; PF00385; PF00145	IPR000953; IPR001025; IPR001525; IPR016197; IPR018117; IPR023780; IPR029063	GO:0003682; GO:0008168
ATI Total	chr6A	600693386	600698415	TraesCS6A01G380300.1	tr|Q01B57|Q01B57_OSTTA	Zinc finger, PHD-finger		IPR001965: Zinc finger, PHD-type; IPR011011: Zinc finger, FYVE/PHD-type; IPR013083: Zinc finger, RING/FYVE/PHD-type	GO:0005515 MF: protein binding;GO:0008270 MF: zinc ion binding	TE?		IPR001965; IPR011011; IPR013083	GO:0005515; GO:0008270
ATI Total	chr6A	600693386	600698415	TraesCS6A01G380300.2	tr|Q01B57|Q01B57_OSTTA	Zinc finger, PHD-finger		IPR001965: Zinc finger, PHD-type; IPR011011: Zinc finger, FYVE/PHD-type; IPR013083: Zinc finger, RING/FYVE/PHD-type	GO:0005515 MF: protein binding;GO:0008270 MF: zinc ion binding	TE?		IPR001965; IPR011011; IPR013083	GO:0005515; GO:0008270
ATI Total	chr6A	600745082	600745537	TraesCS6A01G380400.1	AT1G35530.5	DEAD/DEAH box RNA helicase family protein				TE?
ATI Total	chr6A	600815627	600818007	TraesCS6A01G380500.1	tr|T2DP86|T2DP86_PHAVU	Octicosapeptide/Phox/Bem1p domain-containing protein	PF00564: PB1 domain	IPR000270: PB1 domain	GO:0005515 MF: protein binding	G	PF00564	IPR000270	GO:0005515
ATI Total	chr6A	600884129	600886057	TraesCS6A01G380600.1	tr|A0A061FD55|A0A061FD55_THECC	Cytochrome P450	PF00067: Cytochrome P450	IPR001128: Cytochrome P450; IPR002401: Cytochrome P450, E-class, group I; IPR017972: Cytochrome P450, conserved site	GO:0005506 MF: iron ion binding;GO:0016705 MF: oxidoreductase activity, acting on paired donors, with incorporation or reduction of molecular oxygen;GO:0020037 MF: heme binding;GO:0055114 BP: oxidation-reduction process	G	PF00067	IPR001128; IPR002401; IPR017972	GO:0005506; GO:0016705; GO:0020037; GO:0055114
ATI Total	chr6A	600912735	600913527	TraesCS6A01G380700.1	tr|Q8VXA7|Q8VXA7_ORYSA	Cinnamoyl CoA reductase	PF13460: NAD(P)H-binding	IPR016040: NAD(P)-binding domain		G	PF13460	IPR016040
ATI Total	chr6A	600912735	600913527	TraesCS6A01G380700.2	tr|Q8VXA7|Q8VXA7_ORYSA	Cinnamoyl CoA reductase	PF13460: NAD(P)H-binding	IPR016040: NAD(P)-binding domain		G	PF13460	IPR016040
ATI Total	chr6A	600950330	600954452	TraesCS6A01G380800.1	tr|Q8VXA7|Q8VXA7_ORYSA	Cinnamoyl CoA reductase	PF01370: NAD dependent epimerase/dehydratase family	IPR001509: NAD-dependent epimerase/dehydratase; IPR016040: NAD(P)-binding domain	GO:0003824 MF: catalytic activity;GO:0050662 MF: coenzyme binding	G	PF01370	IPR001509; IPR016040	GO:0003824; GO:0050662
ATI Total	chr6A	600950330	600953871	TraesCS6A01G380800.2	tr|Q8VXA7|Q8VXA7_ORYSA	Cinnamoyl CoA reductase	PF01370: NAD dependent epimerase/dehydratase family	IPR001509: NAD-dependent epimerase/dehydratase; IPR016040: NAD(P)-binding domain	GO:0003824 MF: catalytic activity;GO:0050662 MF: coenzyme binding	G	PF01370	IPR001509; IPR016040	GO:0003824; GO:0050662
ATI Total	chr6A	600976584	600978178	TraesCS6A01G380900.1	tr|Q8VXA7|Q8VXA7_ORYSA	Cinnamoyl CoA reductase	PF13460: NAD(P)H-binding	IPR016040: NAD(P)-binding domain		G	PF13460	IPR016040
ATI Total	chr6A	601005067	601006146	TraesCS6A01G381000.1	tr|A0JBZ0|A0JBZ0_LOLPR	CRT-binding factor	PF00847: AP2 domain	IPR001471: AP2/ERF domain; IPR016177: DNA-binding domain	GO:0003677 MF: DNA binding;GO:0003700 MF: transcription factor activity, sequence-specific DNA binding;GO:0006355 BP: regulation of transcription, DNA-templated	G	PF00847	IPR001471; IPR016177	GO:0003677; GO:0003700; GO:0006355
ATI Total	chr1B	1416127	1418511	TraesCS1B01G001500.1	tr|A0A072U7M3|A0A072U7M3_MEDTR	Receptor-like kinase	PF00069: Protein kinase domain	IPR000719: Protein kinase domain; IPR008271: Serine/threonine-protein kinase, active site; IPR011009: Protein kinase-like domain; IPR017441: Protein kinase, ATP binding site	GO:0004672 MF: protein kinase activity;GO:0005524 MF: ATP binding;GO:0006468 BP: protein phosphorylation	G	PF00069	IPR000719; IPR008271; IPR011009; IPR017441	GO:0004672; GO:0005524; GO:0006468
ATI Total	chr1B	1419308	1422174	TraesCS1B01G001600.1	sp|P40124|CAP1_MOUSE	Adenylyl cyclase-associated protein 1				G
ATI Total	chr1B	1419308	1422174	TraesCS1B01G001600.2	sp|P40124|CAP1_MOUSE	Adenylyl cyclase-associated protein 1				G
ATI Total	chr1B	1423557	1426829	TraesCS1B01G001700.1	tr|Q9FDZ1|Q9FDZ1_ORYSJ	Cytochrome P450	PF00067: Cytochrome P450	IPR001128: Cytochrome P450; IPR002401: Cytochrome P450, E-class, group I; IPR017972: Cytochrome P450, conserved site	GO:0005506 MF: iron ion binding;GO:0016705 MF: oxidoreductase activity, acting on paired donors, with incorporation or reduction of molecular oxygen;GO:0020037 MF: heme binding;GO:0055114 BP: oxidation-reduction process	G	PF00067	IPR001128; IPR002401; IPR017972	GO:0005506; GO:0016705; GO:0020037; GO:0055114
ATI Total	chr1B	1430072	1436355	TraesCS1B01G001800.1	tr|M8C406|M8C406_AEGTA	Phospholipid-transporting ATPase	PF16209: Phospholipid-translocating ATPase N-terminal; PF00122: E1-E2 ATPase; PF13246: Cation transport ATPase (P-type); PF16212: Phospholipid-translocating P-type ATPase C-terminal	IPR001757: P-type ATPase; IPR006539: P-type ATPase, subfamily IV; IPR008250: P-type ATPase, A domain; IPR018303: P-type ATPase, phosphorylation site; IPR023214: HAD-like domain; IPR023299: P-type ATPase, cytoplasmic domain N; IPR032630: P-type ATPase, C-terminal; IPR032631: P-type ATPase, N-terminal	GO:0000166 MF: nucleotide binding;GO:0000287 MF: magnesium ion binding;GO:0004012 MF: phospholipid-translocating ATPase activity;GO:0005524 MF: ATP binding;GO:0015914 BP: phospholipid transport;GO:0016021 CC: integral component of membrane;GO:0046872 MF: metal ion binding	G	PF16209; PF00122; PF13246; PF16212	IPR001757; IPR006539; IPR008250; IPR018303; IPR023214; IPR023299; IPR032630; IPR032631	GO:0000166; GO:0000287; GO:0004012; GO:0005524; GO:0015914; GO:0016021; GO:0046872
ATI Total	chr1B	1430416	1436355	TraesCS1B01G001800.2	tr|M8C406|M8C406_AEGTA	Phospholipid-transporting ATPase	PF16209: Phospholipid-translocating ATPase N-terminal; PF00122: E1-E2 ATPase; PF13246: Cation transport ATPase (P-type); PF16212: Phospholipid-translocating P-type ATPase C-terminal	IPR001757: P-type ATPase; IPR006539: P-type ATPase, subfamily IV; IPR008250: P-type ATPase, A domain; IPR018303: P-type ATPase, phosphorylation site; IPR023214: HAD-like domain; IPR023299: P-type ATPase, cytoplasmic domain N; IPR032630: P-type ATPase, C-terminal; IPR032631: P-type ATPase, N-terminal	GO:0000166 MF: nucleotide binding;GO:0000287 MF: magnesium ion binding;GO:0004012 MF: phospholipid-translocating ATPase activity;GO:0005524 MF: ATP binding;GO:0015914 BP: phospholipid transport;GO:0016021 CC: integral component of membrane;GO:0046872 MF: metal ion binding	G	PF16209; PF00122; PF13246; PF16212	IPR001757; IPR006539; IPR008250; IPR018303; IPR023214; IPR023299; IPR032630; IPR032631	GO:0000166; GO:0000287; GO:0004012; GO:0005524; GO:0015914; GO:0016021; GO:0046872
ATI Total	chr1B	1469939	1473067	TraesCS1B01G001900.1	tr|Q9FDZ1|Q9FDZ1_ORYSJ	Cytochrome P450	PF00067: Cytochrome P450	IPR001128: Cytochrome P450; IPR002401: Cytochrome P450, E-class, group I; IPR017972: Cytochrome P450, conserved site	GO:0005506 MF: iron ion binding;GO:0016705 MF: oxidoreductase activity, acting on paired donors, with incorporation or reduction of molecular oxygen;GO:0020037 MF: heme binding;GO:0055114 BP: oxidation-reduction process	G	PF00067	IPR001128; IPR002401; IPR017972	GO:0005506; GO:0016705; GO:0020037; GO:0055114
ATI Total	chr1B	1522754	1534577	TraesCS1B01G002000.1	tr|R7WEV8|R7WEV8_AEGTA	Paired amphipathic helix protein Sin3	PF02671: Paired amphipathic helix repeat; PF08295: Sin3 family co-repressor; PF16879: C-terminal domain of Sin3a protein	IPR003822: Paired amphipathic helix; IPR013194: Histone deacetylase interacting domain; IPR031693: Sin3, C-terminal	GO:0006355 BP: regulation of transcription, DNA-templated	G	PF02671; PF08295; PF16879	IPR003822; IPR013194; IPR031693	GO:0006355
ATI Total	chr1B	1522754	1534577	TraesCS1B01G002000.2	tr|R7WEV8|R7WEV8_AEGTA	Paired amphipathic helix protein Sin3	PF02671: Paired amphipathic helix repeat; PF08295: Sin3 family co-repressor; PF16879: C-terminal domain of Sin3a protein	IPR003822: Paired amphipathic helix; IPR013194: Histone deacetylase interacting domain; IPR031693: Sin3, C-terminal	GO:0006355 BP: regulation of transcription, DNA-templated	G	PF02671; PF08295; PF16879	IPR003822; IPR013194; IPR031693	GO:0006355
ATI Total	chr1B	1684683	1688614	TraesCS1B01G002100.1	tr|A0A199VQJ3|A0A199VQJ3_ANACO	Glycosyltransferase-like KOBITO 1				G
ATI Total	chr1B	1710777	1714929	TraesCS1B01G002200.1	AT3G59700.1	lectin-receptor kinase	PF00069: Protein kinase domain	IPR000719: Protein kinase domain; IPR008271: Serine/threonine-protein kinase, active site; IPR011009: Protein kinase-like domain; IPR017441: Protein kinase, ATP binding site	GO:0004672 MF: protein kinase activity;GO:0005524 MF: ATP binding;GO:0006468 BP: protein phosphorylation	G	PF00069	IPR000719; IPR008271; IPR011009; IPR017441	GO:0004672; GO:0005524; GO:0006468
ATI Total	chr1B	1728414	1733242	TraesCS1B01G002300.1	AT1G27180.8	disease resistance protein (TIR-NBS-LRR class)	PF00931: NB-ARC domain	IPR002182: NB-ARC; IPR011991: Winged helix-turn-helix DNA-binding domain; IPR027417: P-loop containing nucleoside triphosphate hydrolase; IPR032675: Leucine-rich repeat domain, L domain-like	GO:0043531 MF: ADP binding	G	PF00931	IPR002182; IPR011991; IPR027417; IPR032675	GO:0043531
ATI Total	chr1B	1728543	1733242	TraesCS1B01G002300.2	AT1G27180.2	disease resistance protein (TIR-NBS-LRR class)	PF00931: NB-ARC domain	IPR002182: NB-ARC; IPR011991: Winged helix-turn-helix DNA-binding domain; IPR027417: P-loop containing nucleoside triphosphate hydrolase; IPR032675: Leucine-rich repeat domain, L domain-like	GO:0043531 MF: ADP binding	G	PF00931	IPR002182; IPR011991; IPR027417; IPR032675	GO:0043531
ATI Total	chr1B	1729084	1733242	TraesCS1B01G002300.3	tr|A0A0U2JSD1|A0A0U2JSD1_ORYSA	NBS-LRR-like resistance protein	PF00931: NB-ARC domain	IPR002182: NB-ARC; IPR011991: Winged helix-turn-helix DNA-binding domain; IPR027417: P-loop containing nucleoside triphosphate hydrolase; IPR032675: Leucine-rich repeat domain, L domain-like	GO:0043531 MF: ADP binding	G	PF00931	IPR002182; IPR011991; IPR027417; IPR032675	GO:0043531
ATI Total	chr1B	1781670	1783412	TraesCS1B01G002400.1	AT1G69550.1	disease resistance protein (TIR-NBS-LRR class)	PF00931: NB-ARC domain	IPR002182: NB-ARC; IPR011991: Winged helix-turn-helix DNA-binding domain; IPR027417: P-loop containing nucleoside triphosphate hydrolase; IPR032675: Leucine-rich repeat domain, L domain-like	GO:0043531 MF: ADP binding	G	PF00931	IPR002182; IPR011991; IPR027417; IPR032675	GO:0043531
ATI Total	chr1B	1808491	1812005	TraesCS1B01G002500.1	tr|A0A0U2S1S8|A0A0U2S1S8_ORYSA	NBS-LRR-like resistance protein	PF00931: NB-ARC domain	IPR002182: NB-ARC; IPR011991: Winged helix-turn-helix DNA-binding domain; IPR027417: P-loop containing nucleoside triphosphate hydrolase; IPR032675: Leucine-rich repeat domain, L domain-like	GO:0043531 MF: ADP binding	G	PF00931	IPR002182; IPR011991; IPR027417; IPR032675	GO:0043531
ATI Total	chr1B	1818420	1819343	TraesCS1B01G002600.1	tr|A0A061FY57|A0A061FY57_THECC	Leucine-rich repeat receptor-like protein kinase family protein, putative	PF13855: Leucine rich repeat	IPR001611: Leucine-rich repeat; IPR003591: Leucine-rich repeat, typical subtype; IPR032675: Leucine-rich repeat domain, L domain-like	GO:0005515 MF: protein binding	G	PF13855	IPR001611; IPR003591; IPR032675	GO:0005515
ATI Total	chr1B	1826151	1829429	TraesCS1B01G002700.1	AT2G33170.2	Leucine-rich repeat receptor-like protein kinase family protein	PF08263: Leucine rich repeat N-terminal domain; PF13516: Leucine Rich repeat; PF00560: Leucine Rich Repeat	IPR001611: Leucine-rich repeat; IPR003591: Leucine-rich repeat, typical subtype; IPR013210: Leucine-rich repeat-containing N-terminal, plant-type; IPR032675: Leucine-rich repeat domain, L domain-like	GO:0005515 MF: protein binding	G	PF08263; PF13516; PF00560	IPR001611; IPR003591; IPR013210; IPR032675	GO:0005515
ATI Total	chr1B	1843732	1848926	TraesCS1B01G002800.1	AT5G44870.2	Disease resistance protein (TIR-NBS-LRR class) family	PF00931: NB-ARC domain	IPR002182: NB-ARC; IPR011991: Winged helix-turn-helix DNA-binding domain; IPR027417: P-loop containing nucleoside triphosphate hydrolase; IPR032675: Leucine-rich repeat domain, L domain-like	GO:0043531 MF: ADP binding	G	PF00931	IPR002182; IPR011991; IPR027417; IPR032675	GO:0043531
ATI Total	chr1B	1939252	1943062	TraesCS1B01G002900.1	tr|M8BHW2|M8BHW2_AEGTA	Disease resistance protein RPP13	PF00931: NB-ARC domain	IPR002182: NB-ARC; IPR011991: Winged helix-turn-helix DNA-binding domain; IPR027417: P-loop containing nucleoside triphosphate hydrolase; IPR032675: Leucine-rich repeat domain, L domain-like	GO:0043531 MF: ADP binding	G	PF00931	IPR002182; IPR011991; IPR027417; IPR032675	GO:0043531
ATI Total	chr2B	794045721	794048925	TraesCS2B01G617500.1	tr|B9R7J2|B9R7J2_RICCO	Signal peptidase I, putative	PF00717: Peptidase S24-like	IPR000223: Peptidase S26A, signal peptidase I; IPR015927: Peptidase S24/S26A/S26B/S26C; IPR019756: Peptidase S26A, signal peptidase I, serine active site; IPR019757: Peptidase S26A, signal peptidase I, lysine active site	GO:0006508 BP: proteolysis;GO:0008236 MF: serine-type peptidase activity;GO:0016020 CC: membrane;GO:0016021 CC: integral component of membrane	G	PF00717	IPR000223; IPR015927; IPR019756; IPR019757	GO:0006508; GO:0008236; GO:0016020; GO:0016021
ATI Total	chr2B	794045721	794048925	TraesCS2B01G617500.2	tr|B9R7J2|B9R7J2_RICCO	Signal peptidase I, putative	PF10502: Signal peptidase, peptidase S26	IPR000223: Peptidase S26A, signal peptidase I; IPR015927: Peptidase S24/S26A/S26B/S26C; IPR019533: Peptidase S26; IPR019756: Peptidase S26A, signal peptidase I, serine active site; IPR019757: Peptidase S26A, signal peptidase I, lysine active site; IPR019758: Peptidase S26A, signal peptidase I, conserved site	GO:0006508 BP: proteolysis;GO:0008236 MF: serine-type peptidase activity;GO:0016020 CC: membrane;GO:0016021 CC: integral component of membrane	G	PF10502	IPR000223; IPR015927; IPR019533; IPR019756; IPR019757; IPR019758	GO:0006508; GO:0008236; GO:0016020; GO:0016021
ATI Total	chr2B	794049061	794052377	TraesCS2B01G617600.1	AT1G71900.1	magnesium transporter, putative (DUF803)	PF05653: Magnesium transporter NIPA	IPR008521: Magnesium transporter NIPA	GO:0015095 MF: magnesium ion transmembrane transporter activity;GO:0015693 BP: magnesium ion transport;GO:0016021 CC: integral component of membrane	G	PF05653	IPR008521	GO:0015095; GO:0015693; GO:0016021
ATI Total	chr2B	794073175	794082566	TraesCS2B01G617700.1	tr|K7TRK6|K7TRK6_MAIZE	MYB-related transcription factor	PF00249: Myb-like DNA-binding domain	IPR001005: SANT/Myb domain; IPR006447: Myb domain, plants; IPR009057: Homeobox domain-like; IPR017930: Myb domain	GO:0003677 MF: DNA binding	G	PF00249	IPR001005; IPR006447; IPR009057; IPR017930	GO:0003677
ATI Total	chr2B	794110573	794110947	TraesCS2B01G617800.1	tr|M8ADP5|M8ADP5_TRIUA	Disease resistance protein RPM1				G
ATI Total	chr2B	794202297	794203183	TraesCS2B01G617900.1	tr|Q2RB42|Q2RB42_ORYSJ	Transposon protein, putative, Mutator sub-class	PF03108: MuDR family transposase	IPR004332: Transposase, MuDR, plant		TE	PF03108	IPR004332
ATI Total	chr2B	794410275	794411466	TraesCS2B01G618000.1	AT1G65790.1	receptor kinase 1	PF00069: Protein kinase domain	IPR000719: Protein kinase domain; IPR008271: Serine/threonine-protein kinase, active site; IPR011009: Protein kinase-like domain; IPR017441: Protein kinase, ATP binding site	GO:0004672 MF: protein kinase activity;GO:0005524 MF: ATP binding;GO:0006468 BP: protein phosphorylation	G	PF00069	IPR000719; IPR008271; IPR011009; IPR017441	GO:0004672; GO:0005524; GO:0006468
ATI Total	chr2B	794410275	794411550	TraesCS2B01G618000.2	AT1G65790.1	receptor kinase 1	PF00069: Protein kinase domain	IPR000719: Protein kinase domain; IPR008271: Serine/threonine-protein kinase, active site; IPR011009: Protein kinase-like domain; IPR017441: Protein kinase, ATP binding site	GO:0004672 MF: protein kinase activity;GO:0005524 MF: ATP binding;GO:0006468 BP: protein phosphorylation	G	PF00069	IPR000719; IPR008271; IPR011009; IPR017441	GO:0004672; GO:0005524; GO:0006468
ATI Total	chr2B	794424747	794429463	TraesCS2B01G618100.1	tr|C6FF78|C6FF78_SOYBN	NBS-LRR disease resistance protein	PF00931: NB-ARC domain	IPR002182: NB-ARC; IPR011991: Winged helix-turn-helix DNA-binding domain; IPR027417: P-loop containing nucleoside triphosphate hydrolase; IPR032675: Leucine-rich repeat domain, L domain-like	GO:0043531 MF: ADP binding	G	PF00931	IPR002182; IPR011991; IPR027417; IPR032675	GO:0043531
ATI Total	chr2B	794424747	794429463	TraesCS2B01G618100.2	tr|C6FF78|C6FF78_SOYBN	NBS-LRR disease resistance protein	PF00931: NB-ARC domain	IPR002182: NB-ARC; IPR011991: Winged helix-turn-helix DNA-binding domain; IPR027417: P-loop containing nucleoside triphosphate hydrolase; IPR032675: Leucine-rich repeat domain, L domain-like	GO:0043531 MF: ADP binding	G	PF00931	IPR002182; IPR011991; IPR027417; IPR032675	GO:0043531
ATI Total	chr2B	794424747	794429463	TraesCS2B01G618100.3	tr|A0A0U2RPP9|A0A0U2RPP9_ORYSA	NBS-LRR-like resistance protein	PF00931: NB-ARC domain	IPR002182: NB-ARC; IPR011991: Winged helix-turn-helix DNA-binding domain; IPR027417: P-loop containing nucleoside triphosphate hydrolase; IPR032675: Leucine-rich repeat domain, L domain-like	GO:0043531 MF: ADP binding	G	PF00931	IPR002182; IPR011991; IPR027417; IPR032675	GO:0043531
ATI Total	chr2B	794454724	794457625	TraesCS2B01G618200.1	tr|Q2QNS2|Q2QNS2_ORYSJ	Calmodulin-binding protein, putative, expressed	PF07887: Calmodulin binding protein-like	IPR012416: CALMODULIN-BINDING PROTEIN60; IPR016186: C-type lectin-like/link domain	GO:0005516 MF: calmodulin binding;GO:0006950 BP: response to stress	G	PF07887	IPR012416; IPR016186	GO:0005516; GO:0006950
ATI Total	chr2B	794454724	794458006	TraesCS2B01G618200.2	tr|Q2QNS2|Q2QNS2_ORYSJ	Calmodulin-binding protein, putative, expressed	PF07887: Calmodulin binding protein-like	IPR012416: CALMODULIN-BINDING PROTEIN60; IPR016186: C-type lectin-like/link domain	GO:0005516 MF: calmodulin binding;GO:0006950 BP: response to stress	G	PF07887	IPR012416; IPR016186	GO:0005516; GO:0006950
ATI Total	chr2B	794483250	794488425	TraesCS2B01G618300.1	AT5G40060.1	Disease resistance protein (NBS-LRR class) family	PF00931: NB-ARC domain	IPR002182: NB-ARC; IPR011991: Winged helix-turn-helix DNA-binding domain; IPR027417: P-loop containing nucleoside triphosphate hydrolase; IPR032675: Leucine-rich repeat domain, L domain-like	GO:0043531 MF: ADP binding	G	PF00931	IPR002182; IPR011991; IPR027417; IPR032675	GO:0043531
ATI Total	chr2B	794493930	794496720	TraesCS2B01G618400.1	tr|B9SYZ6|B9SYZ6_RICCO	GATA transcription factor, putative	PF00320: GATA zinc finger	IPR000679: Zinc finger, GATA-type; IPR013088: Zinc finger, NHR/GATA-type	GO:0003700 MF: transcription factor activity, sequence-specific DNA binding;GO:0006355 BP: regulation of transcription, DNA-templated;GO:0008270 MF: zinc ion binding;GO:0043565 MF: sequence-specific DNA binding	G	PF00320	IPR000679; IPR013088	GO:0003700; GO:0006355; GO:0008270; GO:0043565
ATI Total	chr2B	794500736	794504405	TraesCS2B01G618500.1	tr|B9SYZ6|B9SYZ6_RICCO	GATA transcription factor, putative	PF00320: GATA zinc finger	IPR000679: Zinc finger, GATA-type; IPR013088: Zinc finger, NHR/GATA-type	GO:0003700 MF: transcription factor activity, sequence-specific DNA binding;GO:0006355 BP: regulation of transcription, DNA-templated;GO:0008270 MF: zinc ion binding;GO:0043565 MF: sequence-specific DNA binding	G	PF00320	IPR000679; IPR013088	GO:0003700; GO:0006355; GO:0008270; GO:0043565
ATI Total	chr2B	794523675	794525134	TraesCS2B01G618600.1	tr|B9SYZ6|B9SYZ6_RICCO	GATA transcription factor, putative	PF00320: GATA zinc finger	IPR000679: Zinc finger, GATA-type; IPR013088: Zinc finger, NHR/GATA-type	GO:0003700 MF: transcription factor activity, sequence-specific DNA binding;GO:0006355 BP: regulation of transcription, DNA-templated;GO:0008270 MF: zinc ion binding;GO:0043565 MF: sequence-specific DNA binding	G	PF00320	IPR000679; IPR013088	GO:0003700; GO:0006355; GO:0008270; GO:0043565
ATI Total	chr2B	794560663	794565529	TraesCS2B01G618700.1	AT5G40060.1	Disease resistance protein (NBS-LRR class) family	PF00931: NB-ARC domain	IPR002182: NB-ARC; IPR011991: Winged helix-turn-helix DNA-binding domain; IPR027417: P-loop containing nucleoside triphosphate hydrolase; IPR032675: Leucine-rich repeat domain, L domain-like	GO:0043531 MF: ADP binding	G	PF00931	IPR002182; IPR011991; IPR027417; IPR032675	GO:0043531
ATI Total	chr2B	794561711	794565529	TraesCS2B01G618700.2	AT5G40060.2	Disease resistance protein (NBS-LRR class) family	PF00931: NB-ARC domain	IPR002182: NB-ARC; IPR011991: Winged helix-turn-helix DNA-binding domain; IPR027417: P-loop containing nucleoside triphosphate hydrolase; IPR032675: Leucine-rich repeat domain, L domain-like	GO:0043531 MF: ADP binding	G	PF00931	IPR002182; IPR011991; IPR027417; IPR032675	GO:0043531
ATI Total	chr2B	794592458	794595949	TraesCS2B01G618800.1	tr|A0A067XSV0|A0A067XSV0_CICAR	CC-NBS-LRR disease resistance protein	PF00931: NB-ARC domain	IPR002182: NB-ARC; IPR011991: Winged helix-turn-helix DNA-binding domain; IPR027417: P-loop containing nucleoside triphosphate hydrolase; IPR032675: Leucine-rich repeat domain, L domain-like	GO:0043531 MF: ADP binding	G	PF00931	IPR002182; IPR011991; IPR027417; IPR032675	GO:0043531
ATI Total	chr2B	794611035	794611718	TraesCS2B01G618900.1	AT5G45540.1	transmembrane protein, putative (DUF594)	PF13968: Domain of unknown function (DUF4220)	IPR025315: Domain of unknown function DUF4220		G	PF13968	IPR025315
ATI Total	chr2B	794621249	794623923	TraesCS2B01G619000.1	AT5G45470.1	transmembrane protein, putative (DUF594)	PF13968: Domain of unknown function (DUF4220); PF04578: Protein of unknown function, DUF594	IPR007658: Protein of unknown function DUF594; IPR025315: Domain of unknown function DUF4220		G	PF13968; PF04578	IPR007658; IPR025315
ATI Total	chr2B	794628570	794630549	TraesCS2B01G619100.1	tr|A0A0U2S1F4|A0A0U2S1F4_ORYSA	NBS-LRR-like resistance protein	PF00931: NB-ARC domain	IPR002182: NB-ARC; IPR011991: Winged helix-turn-helix DNA-binding domain; IPR027417: P-loop containing nucleoside triphosphate hydrolase; IPR032675: Leucine-rich repeat domain, L domain-like	GO:0043531 MF: ADP binding	G	PF00931	IPR002182; IPR011991; IPR027417; IPR032675	GO:0043531
ATI Total	chr2B	794628570	794630549	TraesCS2B01G619100.2	tr|A0A0U2S1F4|A0A0U2S1F4_ORYSA	NBS-LRR-like resistance protein	PF00931: NB-ARC domain	IPR002182: NB-ARC; IPR011991: Winged helix-turn-helix DNA-binding domain; IPR027417: P-loop containing nucleoside triphosphate hydrolase; IPR032675: Leucine-rich repeat domain, L domain-like	GO:0043531 MF: ADP binding	G	PF00931	IPR002182; IPR011991; IPR027417; IPR032675	GO:0043531
ATI Total	chr2B	794668120	794673406	TraesCS2B01G619200.1	AT5G38350.1	Disease resistance protein (NBS-LRR class) family	PF00931: NB-ARC domain	IPR002182: NB-ARC; IPR011991: Winged helix-turn-helix DNA-binding domain; IPR027417: P-loop containing nucleoside triphosphate hydrolase; IPR032675: Leucine-rich repeat domain, L domain-like	GO:0043531 MF: ADP binding	G	PF00931	IPR002182; IPR011991; IPR027417; IPR032675	GO:0043531
ATI Total	chr2B	794689499	794698385	TraesCS2B01G619300.1	tr|C1KAE3|C1KAE3_HORVU	NBS-LRR disease resistance protein-like protein	PF00931: NB-ARC domain	IPR002182: NB-ARC; IPR011991: Winged helix-turn-helix DNA-binding domain; IPR027417: P-loop containing nucleoside triphosphate hydrolase; IPR032675: Leucine-rich repeat domain, L domain-like	GO:0043531 MF: ADP binding	G	PF00931	IPR002182; IPR011991; IPR027417; IPR032675	GO:0043531
ATI Total	chr2B	794785404	794787465	TraesCS2B01G619400.1	AT3G50120.1	transmembrane protein, putative (DUF247)	PF03140: Plant protein of unknown function	IPR004158: Protein of unknown function DUF247, plant		G	PF03140	IPR004158
ATI Total	chr2B	794798400	794800983	TraesCS2B01G619500.1	tr|Q84KC9|Q84KC9_HORVU	NBS-LRR disease resistance protein homologue		IPR032675: Leucine-rich repeat domain, L domain-like		G		IPR032675
ATI Total	chr2B	794801053	794803012	TraesCS2B01G619600.1	tr|C1KAE3|C1KAE3_HORVU	NBS-LRR disease resistance protein-like protein	PF00931: NB-ARC domain	IPR002182: NB-ARC; IPR011991: Winged helix-turn-helix DNA-binding domain; IPR027417: P-loop containing nucleoside triphosphate hydrolase; IPR032675: Leucine-rich repeat domain, L domain-like	GO:0043531 MF: ADP binding	G	PF00931	IPR002182; IPR011991; IPR027417; IPR032675	GO:0043531
ATI Total	chr2B	794815890	794817737	TraesCS2B01G619700.1	sp|B8CID3|CH60_SHEPW	60 kDa chaperonin	PF03140: Plant protein of unknown function	IPR004158: Protein of unknown function DUF247, plant		G	PF03140	IPR004158
ATI Total	chr2B	794832625	794832922	TraesCS2B01G619800.1	tr|A0A1B0ZEN2|A0A1B0ZEN2_TACCH	NADH-quinone oxidoreductase subunit K	PF00420: NADH-ubiquinone/plastoquinone oxidoreductase chain 4L	IPR001133: NADH-ubiquinone oxidoreductase chain 4L/K	GO:0016651 MF: oxidoreductase activity, acting on NAD(P)H;GO:0042773 BP: ATP synthesis coupled electron transport;GO:0055114 BP: oxidation-reduction process	G	PF00420	IPR001133	GO:0016651; GO:0042773; GO:0055114
ATI Total	chr2B	794886058	794888478	TraesCS2B01G619900.1	tr|F4KCH0|F4KCH0_ARATH	RING/FYVE/PHD zinc finger superfamily protein	PF12906: RING-variant domain	IPR011016: Zinc finger, RING-CH-type; IPR013083: Zinc finger, RING/FYVE/PHD-type	GO:0008270 MF: zinc ion binding	TE?	PF12906	IPR011016; IPR013083	GO:0008270
ATI Total	chr2B	794889892	794893642	TraesCS2B01G620000.1	AT5G63780.2	RING/FYVE/PHD zinc finger superfamily protein	PF12906: RING-variant domain	IPR011016: Zinc finger, RING-CH-type; IPR013083: Zinc finger, RING/FYVE/PHD-type	GO:0008270 MF: zinc ion binding	TE?	PF12906	IPR011016; IPR013083	GO:0008270
ATI Total	chr2B	794889892	794893642	TraesCS2B01G620000.2	AT5G63780.2	RING/FYVE/PHD zinc finger superfamily protein	PF12906: RING-variant domain	IPR011016: Zinc finger, RING-CH-type; IPR013083: Zinc finger, RING/FYVE/PHD-type	GO:0008270 MF: zinc ion binding	TE?	PF12906	IPR011016; IPR013083	GO:0008270
ATI Total	chr2B	794889892	794893642	TraesCS2B01G620000.3	AT5G63780.2	RING/FYVE/PHD zinc finger superfamily protein	PF12906: RING-variant domain	IPR011016: Zinc finger, RING-CH-type; IPR013083: Zinc finger, RING/FYVE/PHD-type	GO:0008270 MF: zinc ion binding	TE?	PF12906	IPR011016; IPR013083	GO:0008270
ATI Total	chr2B	794893996	794894972	TraesCS2B01G620100.1	sp|Q9N2D9|5HT1F_PANTR	5-hydroxytryptamine receptor 1F				G
ATI Total	chr2B	794895342	794896111	TraesCS2B01G620200.1	AT3G11960.4	Cleavage and polyadenylation specificity factor (CPSF) A subunit protein				G
ATI Total	chr2B	794898329	794900509	TraesCS2B01G620300.1	sp|Q3Z3K9|IHFB_SHISS	Integration host factor subunit beta				G
ATI Total	chr2B	794907311	794908046	TraesCS2B01G620400.1	sp|P27960|POLG_HCVJ5	Genome polyprotein				TE
ATI Total	chr2B	794963403	794988705	TraesCS2B01G620500.1	tr|A0A1D5TTH2|A0A1D5TTH2_WHEAT	rRNA N-glycosidase	PF00076: RNA recognition motif. (a.k.a. RRM, RBD, or RNP domain); PF00161: Ribosome inactivating protein	IPR000504: RNA recognition motif domain; IPR001574: Ribosome-inactivating protein; IPR016138: Ribosome-inactivating protein, subdomain 1	GO:0003676 MF: nucleic acid binding;GO:0017148 BP: negative regulation of translation;GO:0030598 MF: rRNA N-glycosylase activity	G	PF00076; PF00161	IPR000504; IPR001574; IPR016138	GO:0003676; GO:0017148; GO:0030598
ATI Total	chr2B	795045707	795048513	TraesCS2B01G620600.1	tr|A0A061DJE6|A0A061DJE6_THECC	BTB/POZ domain-containing protein TNFAIP1 isoform 1	PF12527: Protein of unknown function (DUF3727)	IPR022203: Protein of unknown function DUF3727		G	PF12527	IPR022203
ATI Total	chr2B	795048576	795056992	TraesCS2B01G620700.1	tr|A0A1E5W2V2|A0A1E5W2V2_9POAL	Tubulin-folding cofactor B	PF14560: Ubiquitin-like domain; PF01302: CAP-Gly domain	IPR000626: Ubiquitin domain; IPR000938: CAP Gly-rich domain; IPR029071: Ubiquitin-related domain	GO:0005515 MF: protein binding	G	PF14560; PF01302	IPR000626; IPR000938; IPR029071	GO:0005515
ATI Total	chr2B	795051287	795054988	TraesCS2B01G620800.1	tr|H9XH64|H9XH64_TRIUA	Receptor kinase	PF08263: Leucine rich repeat N-terminal domain; PF13855: Leucine rich repeat; PF07714: Protein tyrosine kinase	IPR000719: Protein kinase domain; IPR001245: Serine-threonine/tyrosine-protein kinase, catalytic domain; IPR001611: Leucine-rich repeat; IPR003591: Leucine-rich repeat, typical subtype; IPR008271: Serine/threonine-protein kinase, active site; IPR011009: Protein kinase-like domain; IPR013210: Leucine-rich repeat-containing N-terminal, plant-type; IPR017441: Protein kinase, ATP binding site; IPR032…	GO:0004672 MF: protein kinase activity;GO:0005515 MF: protein binding;GO:0005524 MF: ATP binding;GO:0006468 BP: protein phosphorylation	G	PF08263; PF13855; PF07714	IPR000719; IPR001245; IPR001611; IPR003591; IPR008271; IPR011009; IPR013210; IPR017441; IPR032675	GO:0004672; GO:0005515; GO:0005524; GO:0006468
ATI Total	chr2B	795062559	795065238	TraesCS2B01G620900.1	AT1G77610.1	EamA-like transporter family protein	PF03151: Triose-phosphate Transporter family	IPR004853: Sugar phosphate transporter domain		G	PF03151	IPR004853
ATI Total	chr2B	795062952	795065238	TraesCS2B01G620900.2	AT1G77610.1	EamA-like transporter family protein	PF03151: Triose-phosphate Transporter family	IPR004853: Sugar phosphate transporter domain		G	PF03151	IPR004853
ATI Total	chr2B	795065294	795072037	TraesCS2B01G621000.1	tr|R7WEW7|R7WEW7_AEGTA	1-phosphatidylinositol-3-phosphate 5-kinase	PF00118: TCP-1/cpn60 chaperonin family; PF01504: Phosphatidylinositol-4-phosphate 5-Kinase	IPR002423: Chaperonin Cpn60/TCP-1 family; IPR002498: Phosphatidylinositol-4-phosphate 5-kinase, core; IPR027409: GroEL-like apical domain; IPR027483: Phosphatidylinositol-4-phosphate 5-kinase, C-terminal; IPR027484: Phosphatidylinositol-4-phosphate 5-kinase, N-terminal domain	GO:0005524 MF: ATP binding;GO:0016307 MF: phosphatidylinositol phosphate kinase activity;GO:0046488 BP: phosphatidylinositol metabolic process	G	PF00118; PF01504	IPR002423; IPR002498; IPR027409; IPR027483; IPR027484	GO:0005524; GO:0016307; GO:0046488
ATI Total	chr2B	795240639	795267859	TraesCS2B01G621100.1	tr|A7UMA9|A7UMA9_WHEAT	CsAtPR5				G
ATI Total	chr2B	795305566	795309378	TraesCS2B01G621200.1	AT3G13580.9	Ribosomal protein L30/L7 family protein		IPR012347: Ferritin-related		G		IPR012347
ATI Total	chr2B	795424532	795426883	TraesCS2B01G621300.1	tr|A7UMA9|A7UMA9_WHEAT	CsAtPR5				G
ATI Total	chr2B	795837274	795838074	TraesCS2B01G621400.1	tr|A0A151R8A5|A0A151R8A5_CAJCA	Transposon Ty3-G Gag-Pol polyprotein	PF08284: Retroviral aspartyl protease	IPR013242: Retroviral aspartyl protease; IPR021109: Aspartic peptidase domain		TE	PF08284	IPR013242; IPR021109
ATI Total	chr2B	795856416	795859657	TraesCS2B01G621500.1	tr|B9H8K2|B9H8K2_POPTR	Lesion inducing family protein	PF05514: HR-like lesion-inducing; PF04061: ORMDL family	IPR007203: ORMDL family; IPR008637: HR-like lesion-inducer	GO:0005789 CC: endoplasmic reticulum membrane;GO:0016021 CC: integral component of membrane	G	PF05514; PF04061	IPR007203; IPR008637	GO:0005789; GO:0016021
ATI Total	chr2B	795978311	795980104	TraesCS2B01G621600.1	tr|A0A072TGP1|A0A072TGP1_MEDTR	C2 calcium/lipid-binding and GRAM domain protein	PF00168: C2 domain; PF08372: Plant phosphoribosyltransferase C-terminal	IPR000008: C2 domain; IPR013583: Phosphoribosyltransferase C-terminal	GO:0005515 MF: protein binding	G	PF00168; PF08372	IPR000008; IPR013583	GO:0005515
ATI Total	chr2B	795980179	795982499	TraesCS2B01G621700.1	sp|P53996|CNBP_MOUSE	Cellular nucleic acid-binding protein		IPR001878: Zinc finger, CCHC-type	GO:0003676 MF: nucleic acid binding;GO:0008270 MF: zinc ion binding	G		IPR001878	GO:0003676; GO:0008270
ATI Total	chr2B	795982051	795988821	TraesCS2B01G621800.1	AT1G65790.1	receptor kinase 1	PF00069: Protein kinase domain	IPR000719: Protein kinase domain; IPR008271: Serine/threonine-protein kinase, active site; IPR011009: Protein kinase-like domain; IPR017441: Protein kinase, ATP binding site	GO:0004672 MF: protein kinase activity;GO:0005524 MF: ATP binding;GO:0006468 BP: protein phosphorylation	G	PF00069	IPR000719; IPR008271; IPR011009; IPR017441	GO:0004672; GO:0005524; GO:0006468
ATI Total	chr2B	795982468	795988821	TraesCS2B01G621800.2	AT1G65790.1	receptor kinase 1	PF00069: Protein kinase domain; PF00168: C2 domain	IPR000008: C2 domain; IPR000719: Protein kinase domain; IPR008271: Serine/threonine-protein kinase, active site; IPR011009: Protein kinase-like domain; IPR017441: Protein kinase, ATP binding site	GO:0004672 MF: protein kinase activity;GO:0005515 MF: protein binding;GO:0005524 MF: ATP binding;GO:0006468 BP: protein phosphorylation	G	PF00069; PF00168	IPR000008; IPR000719; IPR008271; IPR011009; IPR017441	GO:0004672; GO:0005515; GO:0005524; GO:0006468
ATI Total	chr2B	796022148	796024080	TraesCS2B01G621900.1	AT1G65790.1	receptor kinase 1	PF00069: Protein kinase domain	IPR000719: Protein kinase domain; IPR008271: Serine/threonine-protein kinase, active site; IPR011009: Protein kinase-like domain; IPR017441: Protein kinase, ATP binding site	GO:0004672 MF: protein kinase activity;GO:0005524 MF: ATP binding;GO:0006468 BP: protein phosphorylation	G	PF00069	IPR000719; IPR008271; IPR011009; IPR017441	GO:0004672; GO:0005524; GO:0006468
ATI Total	chr2B	796107738	796108494	TraesCS2B01G622000.1	tr|W9RY64|W9RY64_9ROSA	Ethylene-responsive transcription factor		IPR001471: AP2/ERF domain; IPR016177: DNA-binding domain	GO:0003677 MF: DNA binding;GO:0003700 MF: transcription factor activity, sequence-specific DNA binding;GO:0006355 BP: regulation of transcription, DNA-templated	G		IPR001471; IPR016177	GO:0003677; GO:0003700; GO:0006355
ATI Total	chr2B	796165084	796165819	TraesCS2B01G622100.1	tr|B9H429|B9H429_POPTR	F-box family protein	PF03478: Protein of unknown function (DUF295)	IPR005174: Domain unknown function DUF295		TE?	PF03478	IPR005174
ATI Total	chr2B	796341269	796342261	TraesCS2B01G622200.1	tr|Q42839|Q42839_HORVU	Chitinase	PF00187: Chitin recognition protein; PF00182: Chitinase class I	IPR000726: Glycoside hydrolase, family 19, catalytic; IPR001002: Chitin-binding, type 1; IPR016283: Glycoside hydrolase, family 19; IPR018371: Chitin-binding, type 1, conserved site; IPR023346: Lysozyme-like domain	GO:0004568 MF: chitinase activity;GO:0005975 BP: carbohydrate metabolic process;GO:0006032 BP: chitin catabolic process;GO:0008061 MF: chitin binding;GO:0016998 BP: cell wall macromolecule catabolic process	G	PF00187; PF00182	IPR000726; IPR001002; IPR016283; IPR018371; IPR023346	GO:0004568; GO:0005975; GO:0006032; GO:0008061; GO:0016998
ATI Total	chr2B	796343380	796352691	TraesCS2B01G622300.1	tr|W5AP12|W5AP12_WHEAT	DNA-directed RNA polymerase subunit	PF04997: RNA polymerase Rpb1, domain 1; PF00623: RNA polymerase Rpb1, domain 2; PF04983: RNA polymerase Rpb1, domain 3; PF05000: RNA polymerase Rpb1, domain 4; PF04998: RNA polymerase Rpb1, domain 5; PF04992: RNA polymerase Rpb1, domain 6; PF04990: RNA polymerase Rpb1, domain 7	IPR000684: RNA polymerase II, heptapeptide repeat, eukaryotic; IPR000722: RNA polymerase, alpha subunit; IPR006592: RNA polymerase, N-terminal; IPR007066: RNA polymerase Rpb1, domain 3; IPR007073: RNA polymerase Rpb1, domain 7; IPR007075: RNA polymerase Rpb1, domain 6; IPR007080: RNA polymerase Rpb1, domain 1; IPR007081: RNA polymerase Rpb1, domain 5; IPR007083: RNA polymerase Rpb1, domain 4	GO:0003677 MF: DNA binding;GO:0003899 MF: DNA-directed 5'-3' RNA polymerase activity;GO:0005665 CC: DNA-directed RNA polymerase II, core complex;GO:0006351 BP: transcription, DNA-templated;GO:0006366 BP: transcription from RNA polymerase II promoter	G	PF04997; PF00623; PF04983; PF05000; PF04998; PF04992; PF04990	IPR000684; IPR000722; IPR006592; IPR007066; IPR007073; IPR007075; IPR007080; IPR007081; IPR007083	GO:0003677; GO:0003899; GO:0005665; GO:0006351; GO:0006366
ATI Total	chr2B	796431646	796439123	TraesCS2B01G622400.1	tr|Q9SQL4|Q9SQL4_POAPR	Chitinase	PF00187: Chitin recognition protein	IPR001002: Chitin-binding, type 1	GO:0008061 MF: chitin binding	G	PF00187	IPR001002	GO:0008061
ATI Total	chr2B	796597519	796600632	TraesCS2B01G622500.1	tr|A0A072TGP1|A0A072TGP1_MEDTR	C2 calcium/lipid-binding and GRAM domain protein	PF00168: C2 domain; PF08372: Plant phosphoribosyltransferase C-terminal	IPR000008: C2 domain; IPR013583: Phosphoribosyltransferase C-terminal	GO:0005515 MF: protein binding	G	PF00168; PF08372	IPR000008; IPR013583	GO:0005515
ATI Total	chr2B	796754071	796754954	TraesCS2B01G622600.1	tr|Q2RB42|Q2RB42_ORYSJ	Transposon protein, putative, Mutator sub-class	PF03108: MuDR family transposase	IPR004332: Transposase, MuDR, plant		TE	PF03108	IPR004332
ATI Total	chr2B	796800188	796808848	TraesCS2B01G622700.1	tr|A0A072VAI1|A0A072VAI1_MEDTR	RING/FYVE/PHD zinc finger protein	PF16135: TPL-binding domain in jasmonate signalling	IPR000182: GNAT domain; IPR001965: Zinc finger, PHD-type; IPR011011: Zinc finger, FYVE/PHD-type; IPR013083: Zinc finger, RING/FYVE/PHD-type; IPR016181: Acyl-CoA N-acyltransferase; IPR019787: Zinc finger, PHD-finger; IPR032308: Jas TPL-binding domain	GO:0005515 MF: protein binding;GO:0008080 MF: N-acetyltransferase activity;GO:0008270 MF: zinc ion binding	G	PF16135	IPR000182; IPR001965; IPR011011; IPR013083; IPR016181; IPR019787; IPR032308	GO:0005515; GO:0008080; GO:0008270
ATI Total	chr2B	796800188	796808905	TraesCS2B01G622700.2	tr|A0A072VAI1|A0A072VAI1_MEDTR	RING/FYVE/PHD zinc finger protein	PF16135: TPL-binding domain in jasmonate signalling	IPR000182: GNAT domain; IPR001965: Zinc finger, PHD-type; IPR011011: Zinc finger, FYVE/PHD-type; IPR013083: Zinc finger, RING/FYVE/PHD-type; IPR016181: Acyl-CoA N-acyltransferase; IPR019787: Zinc finger, PHD-finger; IPR032308: Jas TPL-binding domain	GO:0005515 MF: protein binding;GO:0008080 MF: N-acetyltransferase activity;GO:0008270 MF: zinc ion binding	G	PF16135	IPR000182; IPR001965; IPR011011; IPR013083; IPR016181; IPR019787; IPR032308	GO:0005515; GO:0008080; GO:0008270
ATI Total	chr2B	796801544	796808905	TraesCS2B01G622700.3	tr|A0A072VAI1|A0A072VAI1_MEDTR	RING/FYVE/PHD zinc finger protein	PF16135: TPL-binding domain in jasmonate signalling; PF00628: PHD-finger	IPR000182: GNAT domain; IPR001965: Zinc finger, PHD-type; IPR011011: Zinc finger, FYVE/PHD-type; IPR013083: Zinc finger, RING/FYVE/PHD-type; IPR016181: Acyl-CoA N-acyltransferase; IPR019787: Zinc finger, PHD-finger; IPR032308: Jas TPL-binding domain	GO:0005515 MF: protein binding;GO:0008080 MF: N-acetyltransferase activity;GO:0008270 MF: zinc ion binding	G	PF16135; PF00628	IPR000182; IPR001965; IPR011011; IPR013083; IPR016181; IPR019787; IPR032308	GO:0005515; GO:0008080; GO:0008270
ATI Total	chr2B	796801667	796808898	TraesCS2B01G622700.4	tr|A0A072VAI1|A0A072VAI1_MEDTR	RING/FYVE/PHD zinc finger protein	PF16135: TPL-binding domain in jasmonate signalling	IPR000182: GNAT domain; IPR001965: Zinc finger, PHD-type; IPR011011: Zinc finger, FYVE/PHD-type; IPR013083: Zinc finger, RING/FYVE/PHD-type; IPR016181: Acyl-CoA N-acyltransferase; IPR019787: Zinc finger, PHD-finger; IPR032308: Jas TPL-binding domain	GO:0005515 MF: protein binding;GO:0008080 MF: N-acetyltransferase activity;GO:0008270 MF: zinc ion binding	G	PF16135	IPR000182; IPR001965; IPR011011; IPR013083; IPR016181; IPR019787; IPR032308	GO:0005515; GO:0008080; GO:0008270
ATI Total	chr2B	796811962	796815723	TraesCS2B01G622800.1	tr|Q49KC9|Q49KC9_PEA	Transposase				TE
ATI Total	chr2B	796836979	796838586	TraesCS2B01G622900.1	AT5G45480.1	transmembrane protein, putative (DUF594)	PF13968: Domain of unknown function (DUF4220); PF04578: Protein of unknown function, DUF594	IPR007658: Protein of unknown function DUF594; IPR025315: Domain of unknown function DUF4220		G	PF13968; PF04578	IPR007658; IPR025315
ATI Total	chr2B	796953251	796953838	TraesCS2B01G623000.1	tr|A0A1E5URS9|A0A1E5URS9_9POAL	Ankyrin repeat-containing protein	PF13962: Domain of unknown function	IPR026961: PGG domain		G	PF13962	IPR026961
ATI Total	chr2B	797057524	797060426	TraesCS2B01G623100.1	tr|R7WFZ6|R7WFZ6_AEGTA	Protein FAR1-RELATED SEQUENCE 5	PF13968: Domain of unknown function (DUF4220); PF04578: Protein of unknown function, DUF594	IPR007658: Protein of unknown function DUF594; IPR025315: Domain of unknown function DUF4220		TE	PF13968; PF04578	IPR007658; IPR025315
ATI Total	chr2B	797075931	797082308	TraesCS2B01G623200.1	tr|R7WFZ6|R7WFZ6_AEGTA	Protein FAR1-RELATED SEQUENCE 5	PF13968: Domain of unknown function (DUF4220); PF04578: Protein of unknown function, DUF594	IPR007658: Protein of unknown function DUF594; IPR025315: Domain of unknown function DUF4220		TE	PF13968; PF04578	IPR007658; IPR025315
ATI Total	chr2B	797110163	797111008	TraesCS2B01G623300.1	sp|Q6MGM5|ATPA_BDEBA	ATP synthase subunit alpha				G
ATI Total	chr2B	797126543	797126983	TraesCS2B01G623400.1	tr|B7FMT1|B7FMT1_MEDTR	30S ribosomal protein S17	PF00366: Ribosomal protein S17	IPR000266: Ribosomal protein S17/S11; IPR012340: Nucleic acid-binding, OB-fold; IPR019984: 30S ribosomal protein S17	GO:0003735 MF: structural constituent of ribosome;GO:0005622 CC: intracellular;GO:0005840 CC: ribosome;GO:0006412 BP: translation	G	PF00366	IPR000266; IPR012340; IPR019984	GO:0003735; GO:0005622; GO:0005840; GO:0006412
ATI Total	chr2B	797198132	797199718	TraesCS2B01G623500.1	AT5G67040.1	F-box protein, putative (DUF295)	PF03478: Protein of unknown function (DUF295)	IPR005174: Domain unknown function DUF295		TE?	PF03478	IPR005174
ATI Total	chr2B	797209401	797210138	TraesCS2B01G623600.1	tr|A0A061DXW4|A0A061DXW4_THECC	F-box family protein	PF03478: Protein of unknown function (DUF295)	IPR005174: Domain unknown function DUF295		TE?	PF03478	IPR005174
ATI Total	chr2B	797230139	797233786	TraesCS2B01G623700.1	tr|B6SVD4|B6SVD4_MAIZE	Protein kinase	PF01657: Salt stress response/antifungal; PF07714: Protein tyrosine kinase	IPR000719: Protein kinase domain; IPR001245: Serine-threonine/tyrosine-protein kinase, catalytic domain; IPR002902: Gnk2-homologous domain; IPR008271: Serine/threonine-protein kinase, active site; IPR011009: Protein kinase-like domain	GO:0004672 MF: protein kinase activity;GO:0005524 MF: ATP binding;GO:0006468 BP: protein phosphorylation	G	PF01657; PF07714	IPR000719; IPR001245; IPR002902; IPR008271; IPR011009	GO:0004672; GO:0005524; GO:0006468
ATI Total	chr2B	797230693	797233786	TraesCS2B01G623700.2	tr|B6SVD4|B6SVD4_MAIZE	Protein kinase	PF01657: Salt stress response/antifungal; PF07714: Protein tyrosine kinase	IPR000719: Protein kinase domain; IPR001245: Serine-threonine/tyrosine-protein kinase, catalytic domain; IPR002902: Gnk2-homologous domain; IPR008271: Serine/threonine-protein kinase, active site; IPR011009: Protein kinase-like domain	GO:0004672 MF: protein kinase activity;GO:0005524 MF: ATP binding;GO:0006468 BP: protein phosphorylation	G	PF01657; PF07714	IPR000719; IPR001245; IPR002902; IPR008271; IPR011009	GO:0004672; GO:0005524; GO:0006468
ATI Total	chr2B	797242783	797244051	TraesCS2B01G623800.1	AT2G04865.2	Aminotransferase-like, plant mobile domain family protein				TE
ATI Total	chr2B	797259975	797262260	TraesCS2B01G623900.1	tr|B6SVD4|B6SVD4_MAIZE	Protein kinase	PF01657: Salt stress response/antifungal; PF07714: Protein tyrosine kinase	IPR000719: Protein kinase domain; IPR001245: Serine-threonine/tyrosine-protein kinase, catalytic domain; IPR002902: Gnk2-homologous domain; IPR008271: Serine/threonine-protein kinase, active site; IPR011009: Protein kinase-like domain; IPR017441: Protein kinase, ATP binding site	GO:0004672 MF: protein kinase activity;GO:0005524 MF: ATP binding;GO:0006468 BP: protein phosphorylation	G	PF01657; PF07714	IPR000719; IPR001245; IPR002902; IPR008271; IPR011009; IPR017441	GO:0004672; GO:0005524; GO:0006468
ATI Total	chr2B	797277305	797278783	TraesCS2B01G624000.1	AT3G50150.1	transmembrane protein, putative (DUF247)	PF03140: Plant protein of unknown function	IPR004158: Protein of unknown function DUF247, plant		G	PF03140	IPR004158
ATI Total	chr2B	797325839	797337360	TraesCS2B01G624100.1	tr|Q9ZWR5|Q9ZWR5_ORYSJ	Importin beta 1	PF03810: Importin-beta N-terminal domain; PF13513: HEAT-like repeat; PF02985: HEAT repeat	IPR000357: HEAT repeat; IPR001494: Importin-beta, N-terminal domain; IPR011989: Armadillo-like helical; IPR016024: Armadillo-type fold	GO:0005488 MF: binding;GO:0005515 MF: protein binding;GO:0006886 BP: intracellular protein transport;GO:0008536 MF: Ran GTPase binding	G	PF03810; PF13513; PF02985	IPR000357; IPR001494; IPR011989; IPR016024	GO:0005488; GO:0005515; GO:0006886; GO:0008536
ATI Total	chr2B	797325839	797337360	TraesCS2B01G624100.2	tr|M7YHX8|M7YHX8_TRIUA	Transportin-1	PF13513: HEAT-like repeat; PF02985: HEAT repeat	IPR000357: HEAT repeat; IPR011989: Armadillo-like helical; IPR016024: Armadillo-type fold	GO:0005488 MF: binding;GO:0005515 MF: protein binding	G	PF13513; PF02985	IPR000357; IPR011989; IPR016024	GO:0005488; GO:0005515
ATI Total	chr2B	797464155	797466347	TraesCS2B01G624200.1	tr|A0A151U4X2|A0A151U4X2_CAJCA	Glutamyl-tRNA(Gln) amidotransferase subunit A	PF01425: Amidase	IPR020556: Amidase, conserved site; IPR023631: Amidase signature domain		G	PF01425	IPR020556; IPR023631
ATI Total	chr2B	797513034	797514713	TraesCS2B01G624300.1	sp|Q108U0|CFTR_LOXAF	Cystic fibrosis transmembrane conductance regulator	PF08224: Domain of unknown function (DUF1719)	IPR013181: Protein of unknown function DUF1719		G	PF08224	IPR013181
ATI Total	chr2B	797537679	797539303	TraesCS2B01G624400.1	tr|A0A1D5U3I3|A0A1D5U3I3_WHEAT	Glycosyltransferase	PF00201: UDP-glucoronosyl and UDP-glucosyl transferase	IPR002213: UDP-glucuronosyl/UDP-glucosyltransferase	GO:0008152 BP: metabolic process;GO:0016758 MF: transferase activity, transferring hexosyl groups	G	PF00201	IPR002213	GO:0008152; GO:0016758
ATI Total	chr2B	797552807	797553583	TraesCS2B01G624500.1	tr|A0A151THE3|A0A151THE3_CAJCA	Transmembrane protein 45B	PF04819: Family of unknown function (DUF716)	IPR006904: Protein of unknown function DUF716 (TMEM45)		G	PF04819	IPR006904
ATI Total	chr2B	797622741	797628118	TraesCS2B01G624600.1	tr|B9RX59|B9RX59_RICCO	Oligopeptide transporter, putative	PF03169: OPT oligopeptide transporter protein	IPR004648: Tetrapeptide transporter, OPT1/isp4; IPR004813: Oligopeptide transporter, OPT superfamily	GO:0055085 BP: transmembrane transport	G	PF03169	IPR004648; IPR004813	GO:0055085
ATI Total	chr2B	797748329	797749476	TraesCS2B01G624700.1	tr|A0A1D5U3G0|A0A1D5U3G0_WHEAT	Dirigent protein	PF03018: Dirigent-like protein; PF01419: Jacalin-like lectin domain	IPR001229: Jacalin-like lectin domain; IPR004265: Plant disease resistance response protein		G	PF03018; PF01419	IPR001229; IPR004265
ATI Total	chr2B	797932117	797933757	TraesCS2B01G624800.1	sp|A8F2K3|LPXK_RICM5	Tetraacyldisaccharide 4'-kinase	PF08224: Domain of unknown function (DUF1719)	IPR013181: Protein of unknown function DUF1719		G	PF08224	IPR013181
ATI Total	chr2B	797954465	797957228	TraesCS2B01G624900.1	AT1G69550.1	disease resistance protein (TIR-NBS-LRR class)	PF00560: Leucine Rich Repeat; PF12799: Leucine Rich repeats (2 copies)	IPR001611: Leucine-rich repeat; IPR006553: Leucine-rich repeat, cysteine-containing subtype; IPR007110: Immunoglobulin-like domain; IPR025875: Leucine rich repeat 4; IPR032675: Leucine-rich repeat domain, L domain-like	GO:0005515 MF: protein binding	G	PF00560; PF12799	IPR001611; IPR006553; IPR007110; IPR025875; IPR032675	GO:0005515
ATI Total	chr2B	797954465	797957616	TraesCS2B01G624900.2	AT1G69550.1	disease resistance protein (TIR-NBS-LRR class)	PF00560: Leucine Rich Repeat; PF12799: Leucine Rich repeats (2 copies)	IPR001611: Leucine-rich repeat; IPR006553: Leucine-rich repeat, cysteine-containing subtype; IPR007110: Immunoglobulin-like domain; IPR025875: Leucine rich repeat 4; IPR032675: Leucine-rich repeat domain, L domain-like	GO:0005515 MF: protein binding	G	PF00560; PF12799	IPR001611; IPR006553; IPR007110; IPR025875; IPR032675	GO:0005515
ATI Total	chr2B	797992395	797995547	TraesCS2B01G625000.1	tr|A0A1D5U0N8|A0A1D5U0N8_WHEAT	Dirigent protein	PF03018: Dirigent-like protein; PF01419: Jacalin-like lectin domain	IPR001229: Jacalin-like lectin domain; IPR004265: Plant disease resistance response protein		G	PF03018; PF01419	IPR001229; IPR004265
ATI Total	chr2B	798048629	798053203	TraesCS2B01G625100.1	tr|A0A1D1Y1D5|A0A1D1Y1D5_9ARAE	Retrovirus-related Pol polyprotein from transposon TNT 1-94	PF14223: gag-polypeptide of LTR copia-type; PF07727: Reverse transcriptase (RNA-dependent DNA polymerase)	IPR001878: Zinc finger, CCHC-type; IPR013103: Reverse transcriptase, RNA-dependent DNA polymerase	GO:0003676 MF: nucleic acid binding;GO:0008270 MF: zinc ion binding	TE	PF14223; PF07727	IPR001878; IPR013103	GO:0003676; GO:0008270
ATI Total	chr3B	171312435	171313271	TraesCS3B01G170400.1	tr|Q108Z5|Q108Z5_ORYSJ	Retrotransposon protein, putative, Ty3-gypsy subclass				TE
ATI Total	chr3B	171589601	171593295	TraesCS3B01G170500.1	tr|W5CVD5|W5CVD5_WHEAT	Vesicle transport protein	PF04178: Got1/Sft2-like family	IPR007305: Vesicle transport protein, Got1/SFT2-like	GO:0016192 BP: vesicle-mediated transport	G	PF04178	IPR007305	GO:0016192
ATI Total	chr3B	171593430	171596489	TraesCS3B01G170600.1	tr|A0A0K9NUY5|A0A0K9NUY5_ZOSMR	Reduced male fertility, Probable F-box protein		IPR001810: F-box domain	GO:0005515 MF: protein binding	TE?		IPR001810	GO:0005515
ATI Total	chr3B	171600280	171601157	TraesCS3B01G170700.1	tr|G7ITZ6|G7ITZ6_MEDTR	DUF4228 domain protein				G
ATI Total	chr3B	171701279	171702110	TraesCS3B01G170800.1	tr|A0A077RY79|A0A077RY79_WHEAT	Non-specific lipid-transfer protein	PF00234: Protease inhibitor/seed storage/LTP family	IPR000528: Plant lipid transfer protein/Par allergen; IPR016140: Bifunctional inhibitor/plant lipid transfer protein/seed storage helical domain	GO:0006869 BP: lipid transport;GO:0008289 MF: lipid binding	G	PF00234	IPR000528; IPR016140	GO:0006869; GO:0008289
ATI Total	chr3B	171796442	171799528	TraesCS3B01G170900.1	tr|B9RQT1|B9RQT1_RICCO	Protein phosphatase 2c, putative	PF00481: Protein phosphatase 2C	IPR001932: PPM-type phosphatase domain	GO:0003824 MF: catalytic activity	G	PF00481	IPR001932	GO:0003824
ATI Total	chr3B	171808209	171814175	TraesCS3B01G171000.1	tr|B9S5U9|B9S5U9_RICCO	Protein phosphatase 2c, putative	PF00481: Protein phosphatase 2C	IPR001932: PPM-type phosphatase domain	GO:0003824 MF: catalytic activity	G	PF00481	IPR001932	GO:0003824
ATI Total	chr3B	172016014	172019439	TraesCS3B01G171100.1	tr|B1B5N6|B1B5N6_PHYPA	Protein phosphatase 2C	PF00481: Protein phosphatase 2C	IPR001932: PPM-type phosphatase domain	GO:0003824 MF: catalytic activity	G	PF00481	IPR001932	GO:0003824
ATI Total	chr3B	172052167	172054763	TraesCS3B01G171200.1	tr|M8BR70|M8BR70_AEGTA	Cell division cycle 48-like protein	PF02359: Cell division protein 48 (CDC48), N-terminal domain; PF02933: Cell division protein 48 (CDC48), domain 2; PF00004: ATPase family associated with various cellular activities (AAA)	IPR003338: CDC48, N-terminal subdomain; IPR003593: AAA+ ATPase domain; IPR003959: ATPase, AAA-type, core; IPR003960: ATPase, AAA-type, conserved site; IPR004201: CDC48, domain 2; IPR005938: AAA ATPase, CDC48 family; IPR009010: Aspartate decarboxylase-like domain; IPR027417: P-loop containing nucleoside triphosphate hydrolase; IPR029067: CDC48 domain 2-like	GO:0005524 MF: ATP binding;GO:0016787 MF: hydrolase activity	G	PF02359; PF02933; PF00004	IPR003338; IPR003593; IPR003959; IPR003960; IPR004201; IPR005938; IPR009010; IPR027417; IPR029067	GO:0005524; GO:0016787
ATI Total	chr3B	172092447	172094813	TraesCS3B01G171300.1	tr|M8BR70|M8BR70_AEGTA	Cell division cycle 48-like protein	PF02359: Cell division protein 48 (CDC48), N-terminal domain; PF02933: Cell division protein 48 (CDC48), domain 2; PF00004: ATPase family associated with various cellular activities (AAA)	IPR003338: CDC48, N-terminal subdomain; IPR003593: AAA+ ATPase domain; IPR003959: ATPase, AAA-type, core; IPR003960: ATPase, AAA-type, conserved site; IPR004201: CDC48, domain 2; IPR009010: Aspartate decarboxylase-like domain; IPR027417: P-loop containing nucleoside triphosphate hydrolase; IPR029067: CDC48 domain 2-like	GO:0005524 MF: ATP binding	G	PF02359; PF02933; PF00004	IPR003338; IPR003593; IPR003959; IPR003960; IPR004201; IPR009010; IPR027417; IPR029067	GO:0005524
ATI Total	chr3B	172170591	172173122	TraesCS3B01G171400.1	tr|M8BR70|M8BR70_AEGTA	Cell division cycle 48-like protein	PF02359: Cell division protein 48 (CDC48), N-terminal domain; PF02933: Cell division protein 48 (CDC48), domain 2; PF00004: ATPase family associated with various cellular activities (AAA)	IPR003338: CDC48, N-terminal subdomain; IPR003593: AAA+ ATPase domain; IPR003959: ATPase, AAA-type, core; IPR003960: ATPase, AAA-type, conserved site; IPR004201: CDC48, domain 2; IPR005938: AAA ATPase, CDC48 family; IPR009010: Aspartate decarboxylase-like domain; IPR027417: P-loop containing nucleoside triphosphate hydrolase; IPR029067: CDC48 domain 2-like	GO:0005524 MF: ATP binding;GO:0016787 MF: hydrolase activity	G	PF02359; PF02933; PF00004	IPR003338; IPR003593; IPR003959; IPR003960; IPR004201; IPR005938; IPR009010; IPR027417; IPR029067	GO:0005524; GO:0016787
ATI Total	chr3B	172316129	172321792	TraesCS3B01G171500.1	AT2G46420.3	helicase with zinc finger protein	PF09713: Plant protein 1589 of unknown function (A_thal_3526)	IPR006476: Conserved hypothetical protein CHP01589, plant		TE?	PF09713	IPR006476
ATI Total	chr3B	172447613	172451369	TraesCS3B01G171600.1	sp|A5FYN8|RS6_ACICJ	30S ribosomal protein S6	PF01250: Ribosomal protein S6	IPR000529: Ribosomal protein S6; IPR014717: Translation elongation factor EF1B/ribosomal protein S6	GO:0003735 MF: structural constituent of ribosome;GO:0005840 CC: ribosome;GO:0006412 BP: translation;GO:0019843 MF: rRNA binding	G	PF01250	IPR000529; IPR014717	GO:0003735; GO:0005840; GO:0006412; GO:0019843
ATI Total	chr3B	172703279	172704341	TraesCS3B01G171700.1	tr|W9RY25|W9RY25_9ROSA	Subtilisin-like protease	PF05922: Peptidase inhibitor I9	IPR010259: Peptidase S8 propeptide/proteinase inhibitor I9		G	PF05922	IPR010259
ATI Total	chr3B	172768422	172769663	TraesCS3B01G171800.1	tr|D7LIB2|D7LIB2_ARALL	Transcriptional factor B3 family protein				G
ATI Total	chr3B	172768422	172769663	TraesCS3B01G171800.2	AT4G31640.1	transcriptional factor B3 family protein				G
ATI Total	chr3B	172871076	172872250	TraesCS3B01G171900.1	tr|A0A1D6C974|A0A1D6C974_WHEAT	Actin-related protein 2/3 complex subunit 3	PF04062: ARP2/3 complex ARPC3 (21 kDa) subunit	IPR007204: Actin-related protein 2/3 complex subunit 3	GO:0005856 CC: cytoskeleton;GO:0005885 CC: Arp2/3 protein complex;GO:0030833 BP: regulation of actin filament polymerization;GO:0034314 BP: Arp2/3 complex-mediated actin nucleation	G	PF04062	IPR007204	GO:0005856; GO:0005885; GO:0030833; GO:0034314
ATI Total	chr3B	172979364	172981718	TraesCS3B01G172000.1	tr|M8BR70|M8BR70_AEGTA	Cell division cycle 48-like protein	PF02359: Cell division protein 48 (CDC48), N-terminal domain; PF02933: Cell division protein 48 (CDC48), domain 2; PF00004: ATPase family associated with various cellular activities (AAA)	IPR003338: CDC48, N-terminal subdomain; IPR003593: AAA+ ATPase domain; IPR003959: ATPase, AAA-type, core; IPR003960: ATPase, AAA-type, conserved site; IPR004201: CDC48, domain 2; IPR005938: AAA ATPase, CDC48 family; IPR009010: Aspartate decarboxylase-like domain; IPR027417: P-loop containing nucleoside triphosphate hydrolase; IPR029067: CDC48 domain 2-like	GO:0005524 MF: ATP binding;GO:0016787 MF: hydrolase activity	G	PF02359; PF02933; PF00004	IPR003338; IPR003593; IPR003959; IPR003960; IPR004201; IPR005938; IPR009010; IPR027417; IPR029067	GO:0005524; GO:0016787
ATI Total	chr3B	173005362	173007734	TraesCS3B01G172100.1	tr|M8BR70|M8BR70_AEGTA	Cell division cycle 48-like protein	PF02359: Cell division protein 48 (CDC48), N-terminal domain; PF02933: Cell division protein 48 (CDC48), domain 2; PF00004: ATPase family associated with various cellular activities (AAA)	IPR003338: CDC48, N-terminal subdomain; IPR003593: AAA+ ATPase domain; IPR003959: ATPase, AAA-type, core; IPR003960: ATPase, AAA-type, conserved site; IPR004201: CDC48, domain 2; IPR005938: AAA ATPase, CDC48 family; IPR009010: Aspartate decarboxylase-like domain; IPR027417: P-loop containing nucleoside triphosphate hydrolase; IPR029067: CDC48 domain 2-like	GO:0005524 MF: ATP binding;GO:0016787 MF: hydrolase activity	G	PF02359; PF02933; PF00004	IPR003338; IPR003593; IPR003959; IPR003960; IPR004201; IPR005938; IPR009010; IPR027417; IPR029067	GO:0005524; GO:0016787
ATI Total	chr3B	173008047	173008565	TraesCS3B01G172200.1	sp|Q8Z9R1|DNAK_SALTI	Chaperone protein DnaK				G
ATI Total	chr3B	173032575	173032946	TraesCS3B01G172300.1	AT5G64390.3	RNA-binding KH domain-containing protein				G
ATI Total	chr3B	173044572	173050795	TraesCS3B01G172400.1	tr|A0A1J3HS24|A0A1J3HS24_NOCCA	Indole-3-acetic acid-amido synthetase GH3.3	PF03321: GH3 auxin-responsive promoter	IPR004993: GH3 family		G	PF03321	IPR004993
ATI Total	chr3B	173076512	173076775	TraesCS3B01G172500.1	sp|A6WE21|PDXH_KINRD	Pyridoxine/pyridoxamine 5'-phosphate oxidase				G
ATI Total	chr3B	173106809	173110992	TraesCS3B01G172600.1	tr|Q5JMH8|Q5JMH8_ORYSJ	DNA binding protein-like		IPR012340: Nucleic acid-binding, OB-fold		G		IPR012340
[truncated: 40 more rows]
